# Supplementary material for: Synchronizing sucrose effluxers with influxers in phloem loading for yield output and adaptation to environment
Source: Natl Sci Rev. 2025 Aug 30;12(10):nwaf359. doi: 10.1093/nsr/nwaf359 (PMC12492195; doi:10.1093/nsr/nwaf359)
Supplement: nwaf359_Supplemental_Files [file nwaf359_supplemental_files.zip]

Archive with 2 entries (2 files):
- Supplementary Materials_R3.docx
- Supplementary Table S1-S11.xlsx
