# Supplementary material for: Synchronizing sucrose effluxers with influxers in phloem loading for yield output and adaptation to environment
Source: Natl Sci Rev. 2025 Aug 30;12(10):nwaf359. doi: 10.1093/nsr/nwaf359 (PMC12492195; doi:10.1093/nsr/nwaf359)
Supplement: nwaf359_Supplemental_Files [file nwaf359_supplemental_files.zip › Supplementary Table S1-S11.xlsx]

## Sheet: Table S1
Supplementary Table S1. Lists of SUC/SUT and SWEET genes
Species	Gene	Gene ID
Arabidopsis	AtSUC2	AT1G22710
	AtSWEET11	AT3G48740
	AtSWEET12	AT5G23660
	AtSWEET13	AT5G50800
Maize	ZmSUT1	Zm00001d027854
	ZmSWEET13a	Zm00001d023677
	ZmSWEET13b	Zm00001d023673
	ZmSWEET13c	Zm00001d041067
	ZmSWEET15a	Zm00001d050577
	ZmSWEET15b	Zm00001d016590
Tomato	SlSUT1	Solyc11g017010
	SlSWEET11a	Solyc03g097870
	SlSWEET11b	Solyc03g097570
	SlSWEET11c	Solyc06g072620
	SlSWEET11d	Solyc06g072640
	SlSWEET12a	Solyc03g097590
	SlSWEET12b	Solyc03g097620
	SlSWEET12c	Solyc05g024260
	SlSWEET12d	Solyc06g072630
													Col-0

## Sheet: Table S2
Supplementary Table S2. Informations of transcriptome data sources
Species	Primary ID (s)	Transcriptome Data Type	Number in Genevestigator	Title	Submitter	Secondary ID(s):	Data publishment	Anatomical Part	Developmental Stage	Stimulus or Treatment Description	Genotype	Description	Sample name	Original sample ID	Stimulus
Arabidopsis	NASCARRAYS-29	Micro-array	AT-00011	Genes controlling stomatal number in response to rising atmospheric carbon dioxide levels	Laura Heggie	0	PubMed	adult leaf	developed flower	The samples were grown at ambient CO2 levels.	C24	Arabidopsis accession comparatively tolerant to ozone: ozone treated (400nl L-1 O3 for 6h) C24 shows less cell death than ozone treated Te-0 accession. When plants are exposed to 400nl L-1 ozone for 4h, both stomatal O3 uptake rate and cumulative O3 dose received by the plants during the treatment are lower in C24 than in Te-0 (Xu et al., 2015, Plant Cell Environ. 38: 1418-1433). In the study by …	CO2_wt_lea_ambient_2-2	NRID5765_Heggie_1-10_C24-ambientCO2-leaf-(CWF)_Rep3_ATH1	untreated leaf samples
Arabidopsis	GSE10326	Micro-array	AT-00027	Transcriptome analysis of pho3	Lloyd J et al. / Schildknecht B	E-GEOD-10326, PRJNA108565	PubMed	adult leaf	developed flower	Arabidopsis accession Wassilewskija-2 originating from Vasil’yevka, Belarus. Ws-2 does not require vernalization for flowering. When drought stress is applied to Ws-2 plants by allowing soil to dry slowly from 98% to 39% soil water remaining, root dry weight / total dry weight ratio increases, leaf relative water content does not decrease, leaf nitrogen concentration (N% dry weight) slightly incr…	wildtype		Phosphate def._wt_1-2	GSM260958	Ws-2
Arabidopsis	E-NASC-7	Micro-array	AT-00031	Identification of global gene expression in cir1 and cir1:ein2 plants	Shane Murray	---	PubMed	adult leaf	developed flower	Identification of global gene expression in cir1 and cir1:ein2 plants	non-wildtype		Defense_cir1_2-1	NRID5394_Murray_A1_cr1_Rep1_ATH1	cir1
Arabidopsis	GSE19260	Micro-array	AT-00060	Transcript inhibition from limited starch degradation	Weise S	E-GEOD-19260, PRJNA120381	PubMed	adult leaf	young flower	Arabidopsis accession Columbia-0. Origin: Poland; latitude of origin: 52°73'N, longitude of origin: 15°15'E. Col-0 is resistant to the isolate AG8 and susceptible to the isolate AG2-1 of soil-borne necrotrophic fungus Rhizoctonia solani. Freezing tolerance of non-acclimated Col-0 leaves: LT50 (temperature of 50% electrolyte leakage) = −5.34°C; freezing tolerance of Col-0 leaves after acclimation …	wildtype		Starch degr._wt_11.5h dark_1-1	GSM477884	Col-0
Arabidopsis	GSE5737	Micro-array	AT-00068	Carbohydrate- and redox-regulation of gene expression in a TPT mutant	Walters R / Kruger N	E-GEOD-5737, PRJNA97047	PubMed	adult leaf	young flower	Mature rosette leaf samples of ape2 mutant plants at growth stage 3.70, grown under high light conditions (400µmol PAR m-2 s-1; light regime: 8h light/16h dark).	ape2		TPT_ape2_highlight_1-1	GSM133832	high light study 6 (ape2)
Arabidopsis	GSE6176	Micro-array	AT-00071	Impact of Type III effectors on plant defense responses	Marta de Torres Zabala / Murray Grant	E-GEOD-6176, PRJNA100641	PubMed	adult leaf	developed flower	Impact of Type III effectors on plant defense responses	wildtype		Pathogen res._P. syr._2h_hrpA_1-1	GSM142851	Col-5
Arabidopsis	GSE6172	Micro-array	AT-00082	The molecular basis of plant insect interactions	Jeremy Pritchard	E-GEOD-6172, PRJNA100633	PubMed	adult leaf	developed flower	Myzus persicae; Aphid cages attached to leaves- no aphids.	Col-0		Aphids_wt_con_1-1	GSM142788	non-infected leaf samples
Arabidopsis	TAIR:1006710873	Micro-array	AT-00092	AtGenExpress: plant organs: comparison with CAGE data	CAGE	0	PubMed	adult leaf	developed rosette	Arabidopsis accession Columbia-0. Origin: Poland; latitude of origin: 52°73'N, longitude of origin: 15°15'E. Col-0 is resistant to the isolate AG8 and susceptible to the isolate AG2-1 of soil-borne necrotrophic fungus Rhizoctonia solani. Freezing tolerance of non-acclimated Col-0 leaves: LT50 (temperature of 50% electrolyte leakage) = −5.34°C; freezing tolerance of Col-0 leaves after acclimation …	Col-0	0	Tissues 2_wt_lea_15d_1-1	ATGE_92_C	0
Arabidopsis	TAIR:1007966202	Micro-array	AT-00106	AtGenExpress: response to virulent, avirulent, typeIII-secretion system deficient and non-host bacterial pathogens	Kemmerling B / Nürnberger T		PubMed	adult leaf	young flower	Leaf samples of 35 days old Col-0 plants. Plant growth conditions: growth chamber, 8h light (150µmol photons m-2s-1) / 16h dark; 60% relative humidity; 22°C; substrate: soil.	Col-0	Arabidopsis accession Columbia-0. Origin: Poland; latitude of origin: 52°73'N, longitude of origin: 15°15'E. Col-0 is resistant to the isolate AG8 and susceptible to the isolate AG2-1 of soil-borne necrotrophic fungus Rhizoctonia solani. Freezing tolerance of non-acclimated Col-0 leaves: LT50 (temperature of 50% electrolyte leakage) = −5.34°C; freezing tolerance of Col-0 leaves after acclimation …	Pathogen res. 3_wt_con_untreat._0h_1-1	A1ATGEN171A	untreated leaf samples
Arabidopsis	GSE5615	Micro-array	AT-00107	AtGenExpress: Response to bacterial-(LPS, HrpZ, Flg22) and oomycete-(NPP1) derived elicitors	Brunner F et al. / Schildknecht B	E-GEOD-5615, PRJNA96909	PubMed	adult leaf	young flower	Arabidopsis thaliana leaf samples, harvested 1h after infiltration with water.	Col-0		ATGE_elicit_H2O_1h_1-1	GSM131115	H2O treated leaf samples (1h)
Arabidopsis	GSE5616	Micro-array	AT-00108	AtGenExpress: Response to Phytophthora infestans	Scheel D et al. / Schildknecht B	E-GEOD-5616, PRJNA96911	PubMed	adult leaf	young flower	Leaf samples of Col-0 wild type grown till the developmental stage 3.70 (8h light at 23°C / 16h dark at 20°C; substrate GS90 : vermiculite (1:1); 70% relative humidity), then mock-inoculated by applying as many as possible 10µl-water-drops on leaves, and incubated for 6h.	Col-0		Pathogen res. 4_wt_con_6h_1-1	GSM131151	mock treated leaf samples (6h)
Arabidopsis	GSE5684	Micro-array	AT-00147	AtGenExpress: Pathogen Series: Response to Botrytis cinerea infection	Denoux C et al. / Schildknecht B	E-GEOD-5684, PRJNA96975	PubMed	adult leaf	young flower	Four 5 ul droplets of sterile potato dextrose broth were placed on each of 4-5 fully expanded rosette leaves per plant.	Col-0		Pathogen res. 5_wt_con_18h_1-1	GSM133031	non-infected rosette leaf samples
Arabidopsis	GSE5685	Micro-array	AT-00148	AtGenExpress: Pathogen Series, Pseudomonas half leaf injection	Xinnian Dong	E-GEOD-5685, PRJNA96977	PubMed	adult leaf	young flower	Arabidopsis accession Columbia-0. Origin: Poland; latitude of origin: 52°73'N, longitude of origin: 15°15'E. Col-0 is resistant to the isolate AG8 and susceptible to the isolate AG2-1 of soil-borne necrotrophic fungus Rhizoctonia solani. Freezing tolerance of non-acclimated Col-0 leaves: LT50 (temperature of 50% electrolyte leakage) = −5.34°C; freezing tolerance of Col-0 leaves after acclimation …	wildtype		Pathogen 3_wt_untreated_1-1	GSM133066	Col-0
Arabidopsis	GSE5619	Micro-array	AT-00150	Functional studies of a new Arabidopsis SH2 domain-containing gene	Kadalayil L	E-GEOD-5619, PRJNA96917	PubMed	adult leaf	developed flower	Arabidopsis accession Columbia-0. Origin: Poland; latitude of origin: 52°73'N, longitude of origin: 15°15'E. Col-0 is resistant to the isolate AG8 and susceptible to the isolate AG2-1 of soil-borne necrotrophic fungus Rhizoctonia solani. Freezing tolerance of non-acclimated Col-0 leaves: LT50 (temperature of 50% electrolyte leakage) = −5.34°C; freezing tolerance of Col-0 leaves after acclimation …	wildtype		SH2_wt_1-1	GSM131221	Col-0
Arabidopsis	GSE5636, GSE5637, GSE5638, GSE5639	Micro-array	AT-00151	Systemic signaling of irradiance and CO2 concentration in Arabidopsis	Coupe S et al. / Schildknecht B	E-GEOD-5636, E-GEOD-5637, E-GEOD-5638, E-GEOD-5639, PRJNA96829, PRJNA96831, PRJNA96833, PRJNA96835	https://www.omicsdi.org/dataset/geo/GSE5639	adult leaf	developed flower	Mature leaf samples from 4 weeks old Col-0 plants, treated with elevated CO2 (750 ppm) and ambient light for 24h.	Col-0	E-GEOD-5636, E-GEOD-5637, E-GEOD-5638, E-GEOD-5639, PRJNA96829, PRJNA96831, PRJNA96833, PRJNA96836	Irr/CO2_wt_amb. light/750 ppm CO2_mlea_24h_14-1	GSM131800	elevated CO2 study 2 (24h)
Arabidopsis	E-MEXP-98	Micro-array	AT-00179	Transcription profiling of heat stress response in Arabidopsis wild type and hsf1x3 double knockout mutant lines	Busch W et al. / Schoffl F	0	PubMed	adult leaf	flowers and siliques	hsf1:hsf3 leaf samples after one hour heat treatment (37°C).	hsf1:hsf3	Athsf1/3 mutant plants are significantly impaired in the induction of HS gene expression.	Heat shock_hsf1/hsf3_heat_4-2	1x3HSII_1_-v3	heat study 2 (hsf1/3)
Arabidopsis	NASCARRAYS-343	Micro-array	AT-00195	Global Transcript Profiling of the Green Sectors of the immutans Variegation mutant of Arabidopsis	Aluru M / Rodermel S	---	PubMed	adult leaf	adult leaf	Global Transcript Profiling of the Green Sectors of the immutans Variegation mutant of Arabidopsis	wildtype		Immutans_wt_1-1	NRID9673_Aluru_1-1_WT1_Rep1_ATH1	Col-1
Arabidopsis	GSE5520	Micro-array	AT-00202	Genome-wide transcriptional analysis of the compatible A. thaliana-P. syringae pv. tomato DC3000 interaction	Underwood W et al. / Schildknecht B	E-GEOD-5520, PRJNA96173	PubMed	adult leaf	mock inoculated leaf samples	Arabidopsis Col-5 leaf samples from plants, inoculated with Pseudomonas syringae pv. tomato mutant DC3118 Coronatine- bacteria at a concentration of 10e6 cfu per ml for 24h.	wildtype		Pathogen res. 8_wt_con_24h_1-1	GSM128657	Arabidopsis Col-5 leaf samples from plants, inoculated with a mock inoculum of distilled/deionized water for 24h.
Arabidopsis	GSE6556	Micro-array	AT-00204	Expression profiling of A. thaliana wild type Columbia-0 and mutant gh3.5-1D in response to pathogen Pst DC3000(avrRpt2)	Zhang Z et al. / He Z	E-GEOD-6556, PRJNA98769	PubMed	adult leaf	developed rosette	Leaves of 5 weeks old Col-0 plants were inoculated with Pseudomonas syringae pv. tomato strain DC3000 avrRpt2 at 10^5 cfu/ml and harvested immediately.	Col-0		Pathogen 5_wt_con_P. syr. tom. (DC3000 avrRpt2)_0h_1-2	GSM151695	non-infected leaf samples (Col-0)
Arabidopsis	E-MEXP-807	Micro-array	AT-00208	Transcription profiling of Arabidopsis plants inducibly expressing LEC2:GR or ttg:GR to identify primary and secondary targets of the LEC2 transcription factor	Sandrine balzergue	0	PubMed	adult leaf	young rosette	The mechanisms involved in the interplay between dormancy and secondary growth in Arabidopsis	0	0	LEAFYCOT 2_LEC2:GR_con_9-1	6_ttg_dex	0
Arabidopsis	E-MEXP-546	Micro-array	AT-00211	Transcription profiling of Arabidopsis leading to the identification of novel components in the EDS1/PAD4-regulated defense pathway	Bartsch M / Gobbato E / Parker J	---	PubMed	adult leaf	developed flower	Arabidopsis accession Wassilewskija-0. ABRC stock No.: CS6891. Origin: Vasil’yevka, Belarus.	wildtype		Defense 2_wt_con_untreat._3h_1-1	WT-NT-3h-MPIZF_MB_Nr_1_220703_ATH1	Ws-0
Arabidopsis	GSE15939	Micro-array	AT-00217	Transcript profiling in LTR mutants	Pesaresi P / Leister D	E-GEOD-15939, PRJNA116987	PubMed	adult leaf	young flower	Long-term acclimatory response (LTR) T-DNA insertion mutant (ecotype Col-0). STN7 is a protein kinase, required for LHCII phosphorylation and state transitions.	0	0	LTR_wt_Col_lea_1-1	GSM399902	stn7-1
Arabidopsis	GSE4113	Micro-array	AT-00224	Arabidopsis plants with altered levels of alternative oxidase	Yu J et al. / Gardestrom P	E-GEOD-4113, PRJNA94937	PubMed	adult leaf	developed flower	Columbia wild-type with glabrous1 mutation.	wild type/non-wildtype (not assignable)		AOX 2_wt_gl1_1-1	GSM94006	Col-gl1
Arabidopsis	GSE6831	Micro-array	AT-00238	Systemic response to avirulent bacterial infection	Truman W et al. / Schildknecht B	E-GEOD-6831, PRJNA99157	PubMed	adult leaf	developed flower	Systemic / uninoculated leaves of Col-5 plants inoculated with Pseudomonas syringae pv. tomato virulent strain DC3000.	Col-5		SAR 3_wt_P. syr. tom. (DC3000)_1-1	GSM157373	P. syringae pv. tomato study 4 (DC3000)
Arabidopsis	GSE7112	Micro-array	AT-00241	Abscisic acid effect on wild type and the abh1 mutant	Hugouvieux V et al. / Schroeder JI	PRJNA98419	PubMed	adult leaf	bolting	Columbia-0 leaves of 4 week-old plants, mock-treated. After 4 hours, samples were collected.	Col-0		ABA 3_wt_con_1-1	GSM170896	mock treated leaf samples (Col-0)
Arabidopsis	GSE7211	Micro-array	AT-00242	A polyadenylation factor subunit implicated in regulating oxidative stress responses in Arabidopsis thaliana	Zhang J et al. / Falcone DF	E-GEOD-7211, PRJNA98305	PubMed	adult leaf	developed flower	Arabidopsis accession Columbia-0. Origin: Poland; latitude of origin: 52°73'N, longitude of origin: 15°15'E. Col-0 is resistant to the isolate AG8 and susceptible to the isolate AG2-1 of soil-borne necrotrophic fungus Rhizoctonia solani. Freezing tolerance of non-acclimated Col-0 leaves: LT50 (temperature of 50% electrolyte leakage) = −5.34°C; freezing tolerance of Col-0 leaves after acclimation …	wildtype		Ox. Stress_wt_1-1	GSM173442	Col-0
Arabidopsis	GSE8279	Micro-array	AT-00248	Transgenerational Stability of the Arabidopsis Epigenome Is Coordinated by CG Methylation	Mathieu O et al. / Paszkowski J	E-GEOD-8279, PRJNA101235	PubMed	adult leaf	Not available	Not available.	wildtype		mCG_met1-3_2nd_1-1	GSM205364	met1-3 has a T-DNA integrated into the gene encoding DNA cytosine methyltransferase1 (MET1). PMID: 12669067 Erasure of mCG in the null met1-3 strain affects heterochromatic localization of the repressive histone mark H3K9me2 (histone H3 dimethylated at lysine 9). New and aberrant epigenetic patterns are progressively formed over several plant generations in the absence of mCG.
Arabidopsis	GSE16497	Micro-array	AT-00250	Arabidopsis thaliana gene expression changes upon treatment with green peach aphid saliva	Jander G et al. / de Vos M	E-GEOD-16497, PRJNA116115	PubMed	adult leaf	bolting	Adult leaf samples of 3-week-old Col-0 plants, infiltrated with a control diet.	Col-0		Aphids 3_wt_con_1-1	GSM414632	control diet infiltrated leaf samples
Arabidopsis	Other (FGCZ)	Micro-array	AT-00258	Transcriptome changes in Arabidopsis mutant syl_404_bc2 after syringolin application	Michel K / Dudler R	---	PubMed	adult leaf	seedling stage	Arabidopsis mutant plants (syl_404_bc2) were sprayed with a control buffer (0.05% Tween 20). Hybridization probes were prepared from primary leaves harvested 8 h after treatment.	syl_404_bc2	EMS mutant on which powdery mildew (Erysiphe cichoracearum) is able to sporulate after syringolin application.	mutant_syl_404_bc2_control_1-1	km_404_Mock1_120805	solvent treated leaf samples (syl_404_bc2)
Arabidopsis	E-ATMX-30	Micro-array	AT-00262	Transcription profiling of Arabidopsis wild type, atmyb44 knockout, and AtMYB44 over-expressing plants treated with NaCl	Cheong JJ		PubMed	adult leaf	developed flower	Rosette leaf samples from 5-weeks-old Col-0 plants, treated with water for 24h.	Col-0	Arabidopsis accession Columbia-0. Origin: Poland; latitude of origin: 52°73'N, longitude of origin: 15°15'E. Col-0 is resistant to the isolate AG8 and susceptible to the isolate AG2-1 of soil-borne necrotrophic fungus Rhizoctonia solani. Freezing tolerance of non-acclimated Col-0 leaves: LT50 (temperature of 50% electrolyte leakage) = −5.34°C; freezing tolerance of Col-0 leaves after acclimation …	Stress 4_wt_con_1-1	WT-1	H2O treated rosette leaf samples (Col-0)
Arabidopsis	GSE10509	Micro-array	AT-00287	EXECUTER1- and EXECUTER2-dependent transfer of stress signals from the plastid to the nucleus of Arabidopsis thaliana	Kim C et al. / Apel K	E-GEOD-10509, PRJNA107969	PubMed	adult leaf	Not available	EMS-generated mutant carrying missense mutation (Ala 262 → Val) in FLU (FLUORESCENT, At3g14110). FLU, a nucleus-encoded chloroplast protein, is a negative regulator of chlorophyll (Chl) biosynthesis. In darkness, flu1-1 overaccumulates free protochlorophyllide (Pchlide), an intermediate of the Chl biosynthesis pathway (NADPH-Pchlide-oxidoreductase (POR) requires light for reduction of Pchlide to …	non-wildtype	0	Ox. Stress 2_wt_lea_1-1	GSM265533	flu1-1
Arabidopsis	GSE10522	Micro-array	AT-00288	Expression data of Arabidopsis thaliana rosettes during chilling	Usadel B et al. / Stitt M	E-GEOD-10522, PRJNA107869	PubMed	adult leaf	developed flower	Arabidopsis rosette samples from 4 week old plants at a time point four hours into the light-period were transferred to 20°C and harvested after 6 hours (10 hours into the light period).	Col-0		Stress 9_wt_cold_ros_con_20C_6h_1-1	GSM265846	20°C treated rosette samples (6h)
Arabidopsis	GSE10643	Micro-array	AT-00290	Transcription profiling of Arabidopsis dor mutant and wild-type plants in response to drought stress	Zhang Y et al. / Xue Y	E-GEOD-10643, PRJNA107719	PubMed	adult leaf	developed flower	Rosette leaf samples of wild type (Columbia) plants, grown under normal watering conditions for 34 days.	Col-0		Stress 10_drought_wt_con_1-1	GSM268248	untreated leaf samples (Col)
Arabidopsis	GSE10670	Micro-array	AT-00292	Global expression profiling of wild type and transgenic Arabidopsis plants in response to water stress	Perera IY et al. / Boss WF	E-GEOD-10670, PRJNA107645	PubMed	adult leaf	mature siliques	Leaf samples from well watered wild type (Col 0) plants.	Col-0		Stress 11_drought_wt_con_1-1	GSM269820	untreated leaf samples (Col-0)
Arabidopsis	GSE10812	Micro-array	AT-00294	Expression data from thylakoidal ascorbate peroxidase overexpressor Arabidopsis thaliana (Col) rosette leaves	Laloi C / Apel K	E-GEOD-10812, PRJNA107405	PubMed	adult leaf	bolting	Arabidopsis accession Columbia-0. Origin: Poland; latitude of origin: 52°73'N, longitude of origin: 15°15'E. Col-0 is resistant to the isolate AG8 and susceptible to the isolate AG2-1 of soil-borne necrotrophic fungus Rhizoctonia solani. Freezing tolerance of non-acclimated Col-0 leaves: LT50 (temperature of 50% electrolyte leakage) = −5.34°C; freezing tolerance of Col-0 leaves after acclimation …	wildtype		ROS 2_wt_1-1	GSM272985	Col-0
Arabidopsis	GSE11708	Micro-array	AT-00301	Global gene expression in Atss3 mutant and WT over short day diurnal cycle	Li L / Wurtele ES	E-GEOD-11708, PRJNA106003	PubMed	adult leaf	flowers and siliques	Wild type not specified.	wildtype		Diurnal 3_wt_dark_0.5h_1-1	GSM297389	n.s
Arabidopsis	GSE12856	Micro-array	AT-00309	Penetration resistance: Wildtype and ataf1-1 mutant response to Bgh 12 h after inoculation, 2*2 factorial design	Jensen MK	E-GEOD-12856, PRJNA111089	PubMed	adult leaf	developed flower	Un-inoculated rosette leaf samples of wild type Col-0 plants.	Col-0		Penetr. resist._wt_con_1-1	GSM322545	non-infected rosette leaf samples
Arabidopsis	E-ATMX-34	Micro-array	AT-00318	Effect of geminivirus Cabbage leaf curl virus on Arabidopsis Col-0 at 12 days post-inoculation during short-day conditions	Ascencio-Ibanez T		PubMed	adult leaf	non-infected rosette leaf samples	Arabidopsis accession Columbia-0. Origin: Poland; latitude of origin: 52°73'N, longitude of origin: 15°15'E. Col-0 is resistant to the isolate AG8 and susceptible to the isolate AG2-1 of soil-borne necrotrophic fungus Rhizoctonia solani. Freezing tolerance of non-acclimated Col-0 leaves: LT50 (temperature of 50% electrolyte leakage) = −5.34°C; freezing tolerance of Col-0 leaves after acclimation …	Col-0	wildtype	Pathogen res. 7_wt_con_1-1	12Mock-Q	Control rosette leaf samples, mock inoculated by using an Agrobacterium strain transformed with pNSB690. Mock-inoculated plants were harvested 12 dpi.
Arabidopsis	Other	Micro-array	AT-00322	Genome-wide analysis of gene expression profiles associated with cell cycle transitions in growing organs of Arabidopsis	Beemster G	0	PubMed	adult leaf	bolting	Arabidopsis accession Columbia-0. Origin: Poland; latitude of origin: 52°73'N, longitude of origin: 15°15'E. Col-0 is resistant to the isolate AG8 and susceptible to the isolate AG2-1 of soil-borne necrotrophic fungus Rhizoctonia solani. Freezing tolerance of non-acclimated Col-0 leaves: LT50 (temperature of 50% electrolyte leakage) = −5.34°C; freezing tolerance of Col-0 leaves after acclimation …	Col-0	0	Leaf dev._wt_9d_1-1	wtd22b	0
Arabidopsis	E-MEXP-509	Micro-array	AT-00324	Transcription profiling of Arabidopsis infected with Potyvirus turnip mosaic virus	Yang C	---	PubMed	adult leaf	leaf sap treated leaf samples	Arabidopsis accession Columbia-0. Origin: Poland; latitude of origin: 52°73'N, longitude of origin: 15°15'E. Col-0 is resistant to the isolate AG8 and susceptible to the isolate AG2-1 of soil-borne necrotrophic fungus Rhizoctonia solani. Freezing tolerance of non-acclimated Col-0 leaves: LT50 (temperature of 50% electrolyte leakage) = −5.34°C; freezing tolerance of Col-0 leaves after acclimation …	Col-0	wildtype	Potyvirus_wt_con_zone0_1-1	22_1_Mock010-15-03_Replicate1	Leaf samples of Col-0 control plants, treated with turnip leaf sap only (corresponding part to zone 0).
Arabidopsis	E-MEXP-449	Micro-array	AT-00338	Transcription profiling of control and catalase-deficient Arabidopsis thaliana plants exposed to high light	Vanderauwera S / Zimmermann P / Van Breusegem F		PubMed	adult leaf	flowers and siliques	Untreated middle-aged leaf samples of 6-week-old Col-4 plants.	Col-4	wildtype	H2O2 3_wt_Col-4_con_1-1	pz220803_01	untreated leaf samples (Col-4)
Arabidopsis	E-TABM-51	Micro-array	AT-00339	Transcription profiling of 7 different Arabidopsis accessions grown with either salicylic acid or a control solution, harvested at 3 different time points	van Leeuwen H et al. / St Clair DA		PubMed	adult leaf	5-6 week old	5 - 6 week old vegetative Col-0 leaf samples, sprayed with 0.30mM salicylic acid (SA) and harvested at 52 hours post-treatment.	Col-0	wildtype	Defense 8_wt_Col-0_con_4h_1-1	289b	5 - 6 week old vegetative Col-0 leaf samples, sprayed with 0.02% Silwet L77 and harvested at 4 hours post-treatment.
Arabidopsis	E-MEXP-1094	Micro-array	AT-00340	Transcription profiling of leaves from Arabidopsis wild type and AtFAAH over-expressing plants after inoculation with non-host pathogen Pseudomonas syringae pv. syringae for 0, 6, and 12 hours	Tang Y	---	PubMed	adult leaf	young flower	Leaf samples from untreated 4 weeks old Col-0 plants.	Col-0	Arabidopsis accession Columbia-0. Origin: Poland; latitude of origin: 52°73'N, longitude of origin: 15°15'E. Col-0 is resistant to the isolate AG8 and susceptible to the isolate AG2-1 of soil-borne necrotrophic fungus Rhizoctonia solani. Freezing tolerance of non-acclimated Col-0 leaves: LT50 (temperature of 50% electrolyte leakage) = −5.34°C; freezing tolerance of Col-0 leaves after acclimation …	Pathogen 2_wt_con_untreat._1-1	LiKangFAAH_2Cb02	non-infected leaf samples (Col-0)
Arabidopsis	E-ATMX-6	Micro-array	AT-00344	Transcription profiling of Arabidopsis Col-0 wild type and MYB knockout plants	Suzuki A		PubMed	adult leaf	young flower	Arabidopsis accession Columbia-0. Origin: Poland; latitude of origin: 52°73'N, longitude of origin: 15°15'E. Col-0 is resistant to the isolate AG8 and susceptible to the isolate AG2-1 of soil-borne necrotrophic fungus Rhizoctonia solani. Freezing tolerance of non-acclimated Col-0 leaves: LT50 (temperature of 50% electrolyte leakage) = −5.34°C; freezing tolerance of Col-0 leaves after acclimation …	wildtype		MYB 2_wt_Col-0_1-1	MH001	Col-0
Arabidopsis	E-ATMX-19	Micro-array	AT-00345	Effect of high light on directly exposed and shaded, distal Arabidopsis leaf tissue	Howell K		PubMed	adult leaf	Not available	Shaded leaf samples from wild-type Col-0 plants (40 to 70µmol photons m–2 s–1).	Col-0	wildtype	SAA_wt_con_LL_1-1	AtC1	Leaf samples from wild-type Col-0 plants, grown under low light (90 to 160 µmol photons m–2 s–1).
Arabidopsis	E-ATMX-7	Micro-array	AT-00349	Transcription profiling of Arabidopsis Col-0 wild type and MYB overexpressing plants	Suzuki A		PubMed	adult leaf	young flower	Arabidopsis accession Columbia-0. Origin: Poland; latitude of origin: 52°73'N, longitude of origin: 15°15'E. Col-0 is resistant to the isolate AG8 and susceptible to the isolate AG2-1 of soil-borne necrotrophic fungus Rhizoctonia solani. Freezing tolerance of non-acclimated Col-0 leaves: LT50 (temperature of 50% electrolyte leakage) = −5.34°C; freezing tolerance of Col-0 leaves after acclimation …	wildtype		MYB 3_wt_Col-0_1-1	MH007	Col-0
Arabidopsis	GSE17464	Micro-array	AT-00391	Arabidopsis mutants treated with flg22, Alternaria brassicicola, Methyl jasmonate and Pst DC3000 bacteria	Bari R et al. / Jones J	E-GEOD-17464, PRJNA118743	PubMed	adult leaf	young flower	Leaf disk samples of five weeks old Ler plants grown under short day (8h light / 16h dark, 120μmols-1m-2) conditions.	Ler		Defense 9_wt_con_1-1	GSM435673	untreated leaf disc samples (Ler)
Arabidopsis	GSE17479	Micro-array	AT-00392	Effect of auxin signaling on flg22 response	Robert-Seilaniantz A et al. / Jones JD	E-GEOD-17479, PRJNA118761	PubMed	adult leaf	developed flower	Leaf discs from 5-week-old Col-0 plants were let overnight in water to avoid the wound response and harvested 0h after treatment.	Col-0		FLG22 res._wt_con_1-1	GSM435933	untreated leaf disc samples (Col-0)
Arabidopsis	GSE19255	Micro-array	AT-00393	Microarray analysis of fdh1-3(avrB)	Yun B	E-GEOD-19255, PRJNA120801	PubMed	adult leaf	young flower	Leaf tissue samples of four weeks old Col-0 plants grown under 18 h light / 6h dark cycles at 20°C and 65% relative humidity.	Col-0		Pathogen res. 9_wt_con_untreat._1-1	GSM477828	untreated leaf tissue samples (Col-0)
Arabidopsis	GSE26983	Micro-array	AT-00403	Comparison of salt stress resistance genes in transgenic Arabidopsis thaliana indicates that extent of transcriptomic change may not predict secondary phenotypic or fitness effects	Chan Z / Loescher W / Grumet R	E-GEOD-26983, PRJNA135931	PubMed	adult leaf	adult leaf	Leaf samples of Ws wild type grown for 14 days (10h light (350μmol photons m-2 s-1) at 23°C / 14h dark at 18°C; 70% relative humidity) and then watered with ½ strength Hoagland solution (from below and sprayed from above) every two days for 6 days.	wildtype		Salt stress_Ws_con_6d_1-1	GSM664643_WS-0mM-1	developed rosette
Arabidopsis	GSE18978	Micro-array	AT-00406	Arabidopsis thaliana mutant leaves treated with Pseudomonas syringae ES4326	Mitra R	E-GEOD-18978, PRJNA121145	PubMed	adult leaf	young flower	Leaves of 4 weeks old Col-0 plants were injected with 5mM MgSO4 and harvested 24h after the mock treatment. Plant growth conditions: 12h light / 12h dark cycles; 22°C; 75% humidity.	Col-0		Pathogen res. 10_wt_con_24h_1-1	GSM469760	mock treated leaf samples (Col-0)
Arabidopsis	E-MEXP-2405	Micro-array	AT-00421	Transcription profiling of EDS1- and SA-dependent genes in nudt7-1	Straus M	---	PubMed	adult leaf	young flower	Arabidopsis accession Columbia-0. Origin: Poland; latitude of origin: 52°73'N, longitude of origin: 15°15'E. Col-0 is resistant to the isolate AG8 and susceptible to the isolate AG2-1 of soil-borne necrotrophic fungus Rhizoctonia solani. Freezing tolerance of non-acclimated Col-0 leaves: LT50 (temperature of 50% electrolyte leakage) = −5.34°C; freezing tolerance of Col-0 leaves after acclimation …	wildtype		Defense 11_wt_1-1	CO31_Col_0_Replicate1	Col-0
Arabidopsis	GSE19520	Micro-array	AT-00433	Transcriptome analysis of Arabidopsis thaliana G protein subunit mutants in response to abscisic acid (ABA)	Assmann SM	E-GEOD-19520, PRJNA122229	PubMed	adult leaf	developed flower	Mature leaf samples of 5 weeks old Arabidopsis thaliana agb1-2 T-DNA insertion mutant plants, treated with EtOH for 3h.	agb1-2	Loss-of-function mutant carrying a T-DNA insertion in the fourth exon of AGB1 (At4g34460) (Ullah et al., 2003, Plant Cell 15: 393-409). AGB1 encodes the Gβ- subunit of a heterotrimeric G-protein complex involved in multiple physiological processes. The G-protein complex is required for N-linolenoylethanolamine (NAE 18:3) signaling. NAE 18:3 belongs to a family of N-acylethanolamines (NAEs), funct…	G-protein_agb1-2 gpa1-4_ABA_lea_16-1	GSM486920	solvent treated leaf samples (agb1-2)
Arabidopsis	GSE6830	Micro-array	AT-00441	Group II-A WRKY transcription factors and early leaf senescence (2)	Uelker B et al. / Schildknecht B	E-GEOD-6830, PRJNA99155	PubMed	adult leaf	developed flower	Arabidopsis accession Columbia-0. Origin: Poland; latitude of origin: 52°73'N, longitude of origin: 15°15'E. Col-0 is resistant to the isolate AG8 and susceptible to the isolate AG2-1 of soil-borne necrotrophic fungus Rhizoctonia solani. Freezing tolerance of non-acclimated Col-0 leaves: LT50 (temperature of 50% electrolyte leakage) = −5.34°C; freezing tolerance of Col-0 leaves after acclimation …	wildtype		WRKY_wt_Col-0_1-1	GSM157365	Col-0
Arabidopsis	GSE5727	Micro-array	AT-00443	The effects of mutants in stress response pathways on gene expression during senescence	Buchanan-Wollaston V et al. / Schildknecht B	E-GEOD-5727, PRJNA97029	PubMed	adult leaf	developed flower	Arabidopsis accession Columbia-0. Origin: Poland; latitude of origin: 52°73'N, longitude of origin: 15°15'E. Col-0 is resistant to the isolate AG8 and susceptible to the isolate AG2-1 of soil-borne necrotrophic fungus Rhizoctonia solani. Freezing tolerance of non-acclimated Col-0 leaves: LT50 (temperature of 50% electrolyte leakage) = −5.34°C; freezing tolerance of Col-0 leaves after acclimation …	wildtype		Senescence 3_wt_Col-0_3.90_1-1	GSM133729	Col-0
Arabidopsis	E-MEXP-470	Micro-array	AT-00445	Transcription profiling of Arabidopsis leaves from Col wild type vs jaw-D plants	Schommer C et al. / Weigel D		PubMed	adult leaf	young flower	Arabidopsis accession Columbia-0. Origin: Poland; latitude of origin: 52°73'N, longitude of origin: 15°15'E. Col-0 is resistant to the isolate AG8 and susceptible to the isolate AG2-1 of soil-borne necrotrophic fungus Rhizoctonia solani. Freezing tolerance of non-acclimated Col-0 leaves: LT50 (temperature of 50% electrolyte leakage) = −5.34°C; freezing tolerance of Col-0 leaves after acclimation …	wildtype		TCPs 2_wt_Col-0_1-1	schommer_CHIP_201_A	Col-0
Arabidopsis	GSE26973	Micro-array	AT-00454	G3P triggered changes in systemic transcriptome	Mandal M / Kachroo P	E-GEOD-26973, PRJNA135915	PubMed	adult leaf	distal leaf samples of mock treated Col-0 plants	Arabidopsis accession Columbia-0. Origin: Poland; latitude of origin: 52°73'N, longitude of origin: 15°15'E. Col-0 is resistant to the isolate AG8 and susceptible to the isolate AG2-1 of soil-borne necrotrophic fungus Rhizoctonia solani. Freezing tolerance of non-acclimated Col-0 leaves: LT50 (temperature of 50% electrolyte leakage) = −5.34°C; freezing tolerance of Col-0 leaves after acclimation …	Col-0		SAR 5_wt_con_1-1	GSM664058	Distal leaf samples from 3-4 weeks old Col-0 plants, infiltrated with exudate MgCl2. Distal leaves were harvested 24h after mock treatment of the primary leaf.
Arabidopsis	GSE19109	Micro-array	AT-00462	Differential gene expression profiling from Arabidopsis thaliana wild type (Columbia-0) and lht1 mutant leaves	Wei Y / Liu G / Zou J	E-GEOD-19109, PRJNA120461	PubMed	adult leaf	developed rosette	Leaf samples of Col-0 plants grown for 3 weeks under 8h light / 16h dark cycles.	Col-0		Pathogen res. 13_wt_con_1-1	GSM473654	untreated leaf samples (Col-0)
Arabidopsis	GSE24348	Micro-array	AT-00478	Expression data of Arabidopsis thaliana wild-type plants and quadruple nas T-DNA insertion mutants grown under different Fe supply conditions	Schuler M et al. / Bauer P	E-GEOD-24348, PRJNA132795	PubMed	adult leaf	young flower	Leaf samples of Col wild type grown for 4 weeks hydroponically in 1/4 strength Hoagland salt solution (pH 6.0) containing 10µM FeNa-EDTA, then shifted for 1 week to 1/4 strength Hoagland salt solution lacking iron. Other plant growth conditions: 16h light (150μmol photons m-2 s-1) at 21°C / 8h dark at 19°C. Composition of Hoagland salt solution: 0.1875mM MgSO4 × 7H2O, 0.125mM KH2PO4, 0.3125mM KNO…	Col	Arabidopsis ecotype Columbia. Origin: Poland. Altitude of the origin ≈ 200m (Duruflé et al., 2019, Data Brief. 25: 104318).	Iron def. 5_wt_con_+Fe_7d_lea_5-1	GSM600271	iron deficiency study 7 (Col)
Arabidopsis	GSE34047	Micro-array	AT-00494	SA, elf18 treatment of WT and tbf1 mutant	Pajerowska-Mukhtar KM / Wang W / Dong X	E-GEOD-34047, PRJNA149915	PubMed	adult leaf	bolting	Leaf samples of Col-0 grown on soil for 3 weeks (16h light / 8h darkness; 22°C) then sprayed with water and incubated for 6h.	Col-0		Elicitor / SA_wt_con_6h_1-1	GSM840954	mock treated leaf samples (Col-0)
Arabidopsis	GSE34667	Micro-array	AT-00495	Expression data from ozone-treated wild-type and G-protein null mutant Arabidopsis lines	Booker FL / Burkey KO / Jones A	E-GEOD-34667, PRJNA151215	PubMed	adult leaf	developed rosette	Leaf samples of Col-0 grown on soil for 4-5 weeks (9h light (400 µmol photons m−2 s−1) / 15h dark cycles; 23°C), then transferred to continuous-stirred tank reactor (CSTR) chamber where the plants received charcoal-filtered air mixed with O3 at a concentration of 5nL L-1 for 3h. Other conditions during the treatment: 24°C, 53% relative humidity, 362µmol photons m−2 s−1. Prior the treatment plants…	Col-0		Ozone 2_wt_con_5nL/L O3_3h_1-1	GSM852923	fresh air treated leaf samples (Col-0)
Arabidopsis	GSE26197 (subseries of GSE26199)	Micro-array	AT-00500	Comparative physiology and transcriptional networks underlying the heat shock response in Populus trichocarpa, Arabidopsis thaliana and Glycine max [Arabidopsis]	Weston DJ	GSE26199, E-GEOD-26197, PRJNA142345	PubMed	adult leaf	young rosette	First fully expanded rosette leaf samples of Col-0 grown at 22°C (light saturated photosynthesis was not at the optimum at this temperature). Other conditions: Conviron BDW80 walk-in growth chamber, 10h light (350μmol photons m-2s-1) / 14h darkness, 60% relative humidity; substrate: Fafard 3B mix, fertilizer applied weekly.	Col-0		Heat/Photosyn._wt_photosyn. at 22°C_1-1	GSM643095	22°C
Arabidopsis	GSE5745	Micro-array	AT-00175	Expression profiling of cpr5, cpr5npr1, cpr5scv1, cpr5npr1svi1, and npr1 mutants	Yang J et al. / Schildknecht B	E-GEOD-5745, PRJNA97063	PubMed	AT-00553/GSM554311_WT_Emwa1_0dpi_rep1	shoot	Arabidopsis accession Columbia-0. Origin: Poland; latitude of origin: 52°73'N, longitude of origin: 15°15'E. Col-0 is resistant to the isolate AG8 and susceptible to the isolate AG2-1 of soil-borne necrotrophic fungus Rhizoctonia solani. Freezing tolerance of non-acclimated Col-0 leaves: LT50 (temperature of 50% electrolyte leakage) = −5.34°C; freezing tolerance of Col-0 leaves after acclimation …	Col-0		Pathogen res. 6_Col-0_sho_1-1	GSM133896	seedling
Arabidopsis	GSE8994	Micro-array	AT-00265	A comparison of microarray and MPSS technology platforms for expression analysis of Arabidopsis	Chen J et al. / Meyers BC	E-GEOD-8994, PRJNA102467	PubMed	Callus	Not available	A comparison of microarray and MPSS technology platforms for expression analysis of Arabidopsis	0	0	Technol._wt_lea_3-1	GSM227629	0
Arabidopsis	TAIR:1006710873	Micro-array	AT-00088	AtGenExpress: Development baseline II	Weigel Lab	0	PubMed	cauline leaf	flowers and siliques	Arabidopsis accession Columbia-0. Origin: Poland; latitude of origin: 52°73'N, longitude of origin: 15°15'E. Col-0 is resistant to the isolate AG8 and susceptible to the isolate AG2-1 of soil-borne necrotrophic fungus Rhizoctonia solani. Freezing tolerance of non-acclimated Col-0 leaves: LT50 (temperature of 50% electrolyte leakage) = −5.34°C; freezing tolerance of Col-0 leaves after acclimation …	Col-0	0	Dev. base. 2_wt_lea_10d_3-3	ATGE_26_A	0
Arabidopsis	GSE21076	Micro-array	AT-00545	Arabidopsis thaliana/Hyaloperonospora arabidopsidis compatible interaction transcriptome	Keller H / Allasia V / Attard A	E-GEOD-21076, PRJNA126747	PubMed	cotyledon	seedling stage	Cotyledon samples of Ws grown for 10 days on soil/sand mixture (12h light / 12h darkness, 20°C), then sprayed with water and incubated for 8h, 24h, 4d, and 6d at 16°C, 12h light / 12h darkness (first 24h under high humidity).	Ws		Pathogen 8_wt_con_1-1	GSM526897	mock treated cotyledon samples
Arabidopsis	GSE37255	Micro-array	AT-00634	Arabidopsis thaliana wild-type and pskr1-5 transcriptome upon the compatible interaction with Hyaloperonospora arabidopsidis	Rodiuc N / Favery B / Keller H	E-GEOD-37255, PRJNA159225	PubMed	cotyledon	seedling stage	Cotyledon samples of Ws-4 grown for 10 days on soil and sand mixture (12h light / 12h darkness, 20°C), then sprayed with water, and incubated for 3 days.	Ws-4		Pathogen 14_wt_con_3dpi_1-1	GSM914964_HK_Ws-Ctrl-R1_ATH1	mock inoculated Ws-4 cotyledon samples
Arabidopsis	GSE607	Micro-array	AT-00080	Study of gene expression in expanding leaves, stem, and flowers of Col-0 plants	E Osborne / C Somerville	E-GEOD-607, PRJNA85411	PubMed	leaf	developed flower	Arabidopsis accession Columbia-0. Origin: Poland; latitude of origin: 52°73'N, longitude of origin: 15°15'E. Col-0 is resistant to the isolate AG8 and susceptible to the isolate AG2-1 of soil-borne necrotrophic fungus Rhizoctonia solani. Freezing tolerance of non-acclimated Col-0 leaves: LT50 (temperature of 50% electrolyte leakage) = −5.34°C; freezing tolerance of Col-0 leaves after acclimation …	Col-0	E-GEOD-607, PRJNA85412	Tissues_wt_ste_29dpg_2-1	Somerville_1-4_flower-GC5_Rep1_ATH1	0
Arabidopsis	GSE37408	Micro-array	AT-00530	Sucrose modulation of the Arabidopsis thaliana guard-cell transcriptome	Bates GW	E-GEOD-37408, PRJNA162661	PubMed	guard cell	mock treated Col-0 guard cell samples	Arabidopsis accession Columbia-0. Origin: Poland; latitude of origin: 52°73'N, longitude of origin: 15°15'E. Col-0 is resistant to the isolate AG8 and susceptible to the isolate AG2-1 of soil-borne necrotrophic fungus Rhizoctonia solani. Freezing tolerance of non-acclimated Col-0 leaves: LT50 (temperature of 50% electrolyte leakage) = −5.34°C; freezing tolerance of Col-0 leaves after acclimation …	Col-0		Sugars / guard cells_wt_con_no sugar_1-1	GSM918075_WT_no_sugar_1-52	Guard cell pairs were manually dissected from Col-0 mature leaf blades that had been cut into 1mm wide strips, floated on a solution containing 50mM KCl, 0.1mM CaCl2, 10mM MES-NaOH (pH 6.1), treated with vacuum (25 KPa) for 30s, incubated for 5h (22°C, 30μmol photons m-2 s-1) in the solution mentioned above, then blotted dry, frozen in liquid N2, freeze-dried for 4 days under vacuum of < 10mm of …
Arabidopsis	E-MEXP-1443	Micro-array	AT-00316	Transcription profiling of Arabidopsis guard cells and mesophyll cells in response to ABA treatment	Yang Y		PubMed	guard cell protoplast	flowers and siliques	Arabidopsis accession Columbia-0. Origin: Poland; latitude of origin: 52°73'N, longitude of origin: 15°15'E. Col-0 is resistant to the isolate AG8 and susceptible to the isolate AG2-1 of soil-borne necrotrophic fungus Rhizoctonia solani. Freezing tolerance of non-acclimated Col-0 leaves: LT50 (temperature of 50% electrolyte leakage) = −5.34°C; freezing tolerance of Col-0 leaves after acclimation …	wildtype		ABA 4_wt_gc_con_1-1	1756.Schroeder.JlS85_GC-RNA_.JV	Col-0
Arabidopsis	GSE14091	Micro-array	AT-00314	Identification of ANAC059 and ANAC092 early target genes	Balazadeh S et al. / Mueller-Roeber B	PRJNA112521	PubMed	inflorescence stem	bolting	Transgenic Arabidopsis plants with estradiole-inducible ANAC092 overexpression.	non-wildtype	0	NAC_wt_lea_38d_4-1	GSM353591	ANAC092OE
Arabidopsis	E-MEXP-265	Micro-array	AT-00327	Transcription profiling of Arabidopsis stem, leaf, and hypocotyl tissue undergoing varying amounts of secondary cell wall synthesis	Zeef L et al. / Brown D	0	PubMed	inflorescence stem	developed flower	Arabidopsis accession Landsberg erecta-0. ABRC stock No.: CS20. Origin: Poland.	Ler-0	0	Tissues 4_wt_lea_2-1	stem4_2_	0
Arabidopsis	GSE10322	Micro-array	AT-00048	Higher order transcriptional regulation conferred by the bountiful gain of function mutant	Greco R / Pereira A	E-GEOD-10322, PRJNA108557	PubMed	juvenile leaf	flowers and siliques	Higher order transcriptional regulation conferred by the bountiful gain of function mutant	non-wildtype		Bountiful_bou_1-1	GSM260878	bountiful
Arabidopsis	Other (Gruissem Lab)	Micro-array	AT-00050	AtGenExpress: Dedifferentiation of leaf tissue	Gontarczyk M	---	PubMed	juvenile leaf	young rosette	Arabidopsis accession Columbia-0. Origin: Poland; latitude of origin: 52°73'N, longitude of origin: 15°15'E. Col-0 is resistant to the isolate AG8 and susceptible to the isolate AG2-1 of soil-borne necrotrophic fungus Rhizoctonia solani. Freezing tolerance of non-acclimated Col-0 leaves: LT50 (temperature of 50% electrolyte leakage) = −5.34°C; freezing tolerance of Col-0 leaves after acclimation …	wildtype		Dediff._a_01_1-1	mg171202_01	Col-0
Arabidopsis	E-MEXP-809	Micro-array	AT-00123	Transcription profiling of wild type and BOLITA over-expressing Arabidopisis leaves	Nayelli Marsch Martinez, Andy Perreira	---	PubMed	juvenile leaf	young flower	Arabidopsis accession Wassilewskija-0. ABRC stock No.: CS6891. Origin: Vasil’yevka, Belarus.	wildtype		BOLITA_wt_1-1	At_WT1_ATH1_EMBO_JDB	Ws-0
Arabidopsis	E-MEXP-739	Micro-array	AT-00325	Transcriptional changes in powdery mildew infected Arabidopsis leaves undergoing syringolin-triggered hypersensitive cell death at infection sites	Michel K		PubMed	juvenile leaf	seedling stage	Primary leaf samples of uninfected Col-0 plants, treated with control buffer solution (Tween 20 0.05%) for 1h.	Col-0	Arabidopsis accession Columbia-0. Origin: Poland; latitude of origin: 52°73'N, longitude of origin: 15°15'E. Col-0 is resistant to the isolate AG8 and susceptible to the isolate AG2-1 of soil-borne necrotrophic fungus Rhizoctonia solani. Freezing tolerance of non-acclimated Col-0 leaves: LT50 (temperature of 50% electrolyte leakage) = −5.34°C; freezing tolerance of Col-0 leaves after acclimation …	Mildew_wt_con_1h_1-1	km_220305_Mock1	solvent treated leaf samples (Col-0; early)
Arabidopsis	Other (Gruissem Lab)	Micro-array	AT-00330	Estradiol inducible RNA interference against the mRNA of the retinoblastoma-related-protein (RBR)	Borghi L	---	PubMed	juvenile leaf	seedling stage	Leaf samples from transgenic Col-0 seedlings, carrying an estradiol inducible RNA interference system against retinoblastoma-related-protein (RBR) mRNA. The leaf samples were harvested before estradiol induction.	wild type/non-wildtype (not assignable)		RBR_con_RNAi_0h_1-1	caquinof_20080829_0_La-v4	untreated leaf samples (0h)
Arabidopsis	GSE19264	Micro-array	AT-00363	Systemic responses to Pseudomonas syringae infection	Truman W	E-GEOD-19264, PRJNA120933	PubMed	juvenile leaf	developed flower	Systemic leaf samples of Col-5(gl1-1) grown for 4-5 weeks, then inoculated with virulent Pseudomonas syringae pv. tomato DC3000 (10e8 cfu/ml) by infiltrating at least 5 leaves per plant. Not infiltrated (systemic) leaves from inner rosette were harvested 8h after the treatment. Plant growth conditions: 10h light (150µmolm-2s-1) / 14h dark; 22°C-20°C.	Col-5 (gl1-1)		SAR 4_Col-5(gl1-1)_P. syr. tom. (DC3000)_8h_1-1	GSM477931	P. syringae pv. tomato study 13 (DC3000)
Arabidopsis	E-MEXP-1787	Micro-array	AT-00382	Transcription profiling of Arabidopsis wild type and ccr1 mutant plants	Cazzonelli C		PubMed	juvenile leaf	seedling stage	Arabidopsis accession Columbia-0. Origin: Poland; latitude of origin: 52°73'N, longitude of origin: 15°15'E. Col-0 is resistant to the isolate AG8 and susceptible to the isolate AG2-1 of soil-borne necrotrophic fungus Rhizoctonia solani. Freezing tolerance of non-acclimated Col-0 leaves: LT50 (temperature of 50% electrolyte leakage) = −5.34°C; freezing tolerance of Col-0 leaves after acclimation …	wildtype		Histone met._wt_1-1	WTA	Col-0
Arabidopsis	GSE19268	Micro-array	AT-00396	DEK1 calpain overexpression	Johnson K	E-GEOD-19268, PRJNA120941	PubMed	juvenile leaf	young flower	Arabidopsis accession Columbia-0. Origin: Poland; latitude of origin: 52°73'N, longitude of origin: 15°15'E. Col-0 is resistant to the isolate AG8 and susceptible to the isolate AG2-1 of soil-borne necrotrophic fungus Rhizoctonia solani. Freezing tolerance of non-acclimated Col-0 leaves: LT50 (temperature of 50% electrolyte leakage) = −5.34°C; freezing tolerance of Col-0 leaves after acclimation …	wildtype		DEK1_wt_1-1	GSM477997	Col-0
Arabidopsis	GSE5686	Micro-array	AT-00146	AtGenExpress: Pathogen Series, response to Erysiphe (Golovinomyces) orontii infection	Ausubel F et al. / Schildknecht B	E-GEOD-5686, PRJNA96979	PubMed	leaf	developed flower	Leaf samples (leaves 7 to 10) of Col-0 wild type grown for 29 days, then inoculated via settling tower with 10-day old culture of Golovinomyces orontii (Erysiphe orontii), and incubated for 18h.	Col-0	Arabidopsis accession Columbia-0. Origin: Poland; latitude of origin: 52°73'N, longitude of origin: 15°15'E. Col-0 is resistant to the isolate AG8 and susceptible to the isolate AG2-1 of soil-borne necrotrophic fungus Rhizoctonia solani. Freezing tolerance of non-acclimated Col-0 leaves: LT50 (temperature of 50% electrolyte leakage) = −5.34°C; freezing tolerance of Col-0 leaves after acclimation …	Pathogen_wt_G. oron._18h_11-3	GSM133102	G. orontii (18h)
Arabidopsis	E-MEXP-174	Micro-array	AT-00180	Global gene expression study of the Arabidopsis mutants mpk4 and ctr1	Nielsen		PubMed	leaf	developed rosette	Arabidopsis ecotype Columbia. Origin: Poland. Altitude of the origin ≈ 200m (Duruflé et al., 2019, Data Brief. 25: 104318).	wildtype	0	SAR_Col_rlea_1-1	col_2	Col
Arabidopsis	E-TABM-126, E-TABM-518	Micro-array	AT-00216	Transcription profiling of 211 Arabidopsis recombinant inbred lines treated with salicylic acid or Silwet (control) to identify regulatory quantitative trait loci	St. Clair D		PubMed	leaf	developed rosette	Rosette leaf samples of CS57523 grown for 6 weeks in a growth chamber (8h light (100-120µmol photons m-2 s-1) / 16h darkness; 20°C), then sprayed to run-off with 0.02% Silwet L77 solution, and incubated for 28h.	CS57523	Recombinant inbred line (RIL) CS57523 derived from the cross Bay-0 x Sha (Loudet et al., 2002, Theor Appl Genet. 104: 1173–1184; West et al., 2007, Genetics 175: 1441-1450).	RILs_CS57523_con_Silwet_28h_10-2	E-TABM-126-raw-cel-720983978	mock treated rosette leaf samples (CS57523)
Arabidopsis	E-MEXP-173	Micro-array	AT-00414	Transcription profiling of Arabidopsis wild type, 35S:mks1 and mpk4 plants	Nielsen HB		PubMed	leaf	developed rosette	Arabidopsis ecotype Columbia. Origin: Poland. Altitude of the origin ≈ 200m (Duruflé et al., 2019, Data Brief. 25: 104318).	wildtype	0	Defense 10_Col_rlea_1-1	col_2	Col
Arabidopsis	GSE19241, GSE19244	Micro-array	AT-00463	A novel S-sulfocysteine synthase essential for chloroplast function in Arabidopsis thaliana. An O-acetylserine(thiol)lyase homolog regulates cysteine homeostasis in Arabidopsis thaliana	Bermúdez MA et al. / Romero LC	E-GEOD-19241, E-GEOD-19244, PRJNA120773, PRJNA120779	PubMed	leaf	developed rosette	Leaf samples of Col-0 grown on soil (supplemented with Hoagland medium) under short day conditions (8h light (140 -160μmol photons m-2 s-1) at 20°C / 16h darkness at 18°C) for 35 days.	Col-0	Col-0	S-Cys synth. / L-Cys desulf._wt_SD_35d_4-1	GSM476790	developed rosette
Arabidopsis	GSE27985	Micro-array	AT-00502	Microarray analysis of Arabidopsis Col-0 and catalase 2 mutant define interactions between CO2, day length, and H2O2	Queval G et al. / Noctor G	E-GEOD-27985, PRJNA137723	PubMed	leaf	developed rosette	Rosette leaf samples of cat2-1 mutant grown on soil for 5 weeks under high CO2 (3000ppm) and short day (8h light (200 µmol photons m-2 s-1) at 20°C / 16h dark at 18°C; 65% relative humidity) conditions, then for 2 days under 400ppm CO2 (air CO2 level) and long day (16h light (200 µmol photons m-2 s-1) at 20°C / 8h dark at 18°C; 65% relative humidity) conditions.	cat2-1	Knockout mutant carrying T-DNA insertion (SALK_076998.55.75.x; N576998) in the fourth exon of CAT2 (Catalase 2; At4g35090). CAT2 functions in metabolizing H2O2 produced during photorespiration. Leaf catalase activity of cat2-1 is approx.10-15% of that of Col-0 wild type. cat2-1 is a conditional mutant: when grown at air level CO2 (400ppm) under short day (8h light, 200µmol photons m-2 s-1) or lon…	Photoperiod / CO2_cat2-1_SD_3000ppm CO2_LD_400ppm CO2_2d_8-2	GSM692471	shift high CO2 / SD to air CO2 / LD (cat2-1)
Arabidopsis	GSE8925, GSE8927	Micro-array	AT-00531	Global expression profiling to study the effect of imidazolinone and glyphosate herbicides on Arabidopsis thaliana	Das M et al. / Olszyk DM	E-GEOD-8925, E-GEOD-8927, PRJNA102335, PRJNA102339	PubMed	leaf	young rosette	Leaf samples of Col-0 grown for 14 days on soil, then sprayed with a solution containing herbicide Roundup original TM (active ingredient glyphosate) at concentration producing approx. 50% reduction in shoot dry weight (10.652 g/ha glyphosate) and surfactant Preference TM (concentration 0.25%), and incubated for 24h. Other plant growth conditions: 16h light (175–210 μmol m-2 s-1) / 8h dark; 22-23…	Col-0	Arabidopsis accession Columbia-0. Origin: Poland; latitude of origin: 52°73'N, longitude of origin: 15°15'E. Col-0 is resistant to the isolate AG8 and susceptible to the isolate AG2-1 of soil-borne necrotrophic fungus Rhizoctonia solani. Freezing tolerance of non-acclimated Col-0 leaves: LT50 (temperature of 50% electrolyte leakage) = −5.34°C; freezing tolerance of Col-0 leaves after acclimation …	Herbicide 3_wt_glypho._24h_3-2	GSM226332	glyphosate (24h)
Arabidopsis	GSE8913, GSE8926	Micro-array	AT-00532	Global expression profiling to study the effect of primisulfuron and triazolopyrimidine herbicides on Arabidopsis thaliana	Das M et al. / Olszyk DM	E-GEOD-8913, E-GEOD-8926, PRJNA102311, PRJNA102337	PubMed	leaf	young rosette	Leaf samples of Col-0 grown for 14 days on soil, then sprayed with a solution containing herbicide FirstRate TM (active ingredient cloransulam-methyl belonging to triazolopyrimidine chemical family) at concentration producing approx. 50% reduction in shoot dry weight (0.163 g/ha cloransulam-methyl) and surfactant Preference TM (concentration 0.25%), and incubated for 24h. Other plant growth condi…	Col-0	Arabidopsis accession Columbia-0. Origin: Poland; latitude of origin: 52°73'N, longitude of origin: 15°15'E. Col-0 is resistant to the isolate AG8 and susceptible to the isolate AG2-1 of soil-borne necrotrophic fungus Rhizoctonia solani. Freezing tolerance of non-acclimated Col-0 leaves: LT50 (temperature of 50% electrolyte leakage) = −5.34°C; freezing tolerance of Col-0 leaves after acclimation …	Herbicide 4_wt_cloransul._24h_2-1	GSM226325	cloransulam-methyl (24h)
Arabidopsis	GSE8912	Micro-array	AT-00533	Global expression profiling to study the effect of sulfometuron methyl herbicide treatment on Arabidopsis thaliana	Das M et al. / Olszyk DM	E-GEOD-8912, PRJNA102309	PubMed	leaf	young rosette	Leaf samples of Col-0 grown for 14 days on soil, then sprayed with a solution containing surfactant Preference TM (concentration 0.25%), and incubated for 24h. Other plant growth conditions: 16h light (175–210 μmol m-2 s-1) / 8h dark; 22-23°C. Preference TM was from Agriliance, LLC, St. Paul, MN, USA.	Col-0	Arabidopsis accession Columbia-0. Origin: Poland; latitude of origin: 52°73'N, longitude of origin: 15°15'E. Col-0 is resistant to the isolate AG8 and susceptible to the isolate AG2-1 of soil-borne necrotrophic fungus Rhizoctonia solani. Freezing tolerance of non-acclimated Col-0 leaves: LT50 (temperature of 50% electrolyte leakage) = −5.34°C; freezing tolerance of Col-0 leaves after acclimation …	Herbicide 5_wt_con_24h_1-1	GSM225903	mock treated leaf samples (24h)
Arabidopsis	GSE9674	Micro-array	AT-00535	Expression data from Arabidopsis plants misexpressing AtMYB30 after Xanthomonas inoculation at early timepoints	Raffaele S et al. / Roby D	E-GEOD-9674, PRJNA103561	PubMed	leaf	developed rosette	Leaf samples of 4-week-old untreated AtMYB30-ox-20A.	AtMYB30-ox-20A	Transgenic line overexpressing AtMYB30 (At3g28910) from the constitutive CaMV35S promoter. AtMYB30 encodes a MYB-related R2R3 transcription factor that regulates hypersensitive cell death response. In AtMYB30-ox-20A leaves inoculated with avirulent Pseudomonas syringae pv. tomato strain DC3000 (avrRpm1) or avirulent Xanthomonas campestris pv. campestris strain 147, hypersensitive response (cell d…	Pathogen 7_AtMYB30-ox-20A_con_untreat._2-1	GSM244449	untreated leaf samples (AtMYB30-ox-20A)
Arabidopsis	GSE20188	Micro-array	AT-00544	Expression data in response to neonicotinoid insecticides	Wildermuth MC / Chandran D	E-GEOD-20188, PRJNA125683	PubMed	leaf	developed rosette	Rosette leaf samples of Col-0 grown for 4 weeks on soil (12h light (100µmol photons m-2 s-1) / 12h darkness), then watered via soil application, and kept for 4d.	Col-0	Arabidopsis accession Columbia-0. Origin: Poland; latitude of origin: 52°73'N, longitude of origin: 15°15'E. Col-0 is resistant to the isolate AG8 and susceptible to the isolate AG2-1 of soil-borne necrotrophic fungus Rhizoctonia solani. Freezing tolerance of non-acclimated Col-0 leaves: LT50 (temperature of 50% electrolyte leakage) = −5.34°C; freezing tolerance of Col-0 leaves after acclimation …	Insecticide_wt_con_4d_1-1	GSM506415	mock treated Col-0 rosette leaf samples (4d)
Arabidopsis	GSE22584	Micro-array	AT-00554	Microarray analysis of gene expression in the Arabidopsis rlt1-1 rlt2-1 mutant	Xu L / Zhang J	E-GEOD-22584, PRJNA128403	PubMed	leaf	developed rosette	Arabidopsis accession Columbia-0. Origin: Poland; latitude of origin: 52°73'N, longitude of origin: 15°15'E. Col-0 is resistant to the isolate AG8 and susceptible to the isolate AG2-1 of soil-borne necrotrophic fungus Rhizoctonia solani. Freezing tolerance of non-acclimated Col-0 leaves: LT50 (temperature of 50% electrolyte leakage) = −5.34°C; freezing tolerance of Col-0 leaves after acclimation …	wildtype	15 days	Vegetative phase_wt_1-1	GSM560408_Col-1-XL_ATH1-121501_	Col-0
Arabidopsis	GSE15105	Micro-array	AT-00574	Probing gene misregulation in bodyguard, lacerata and fiddlehead mutants	Voisin D / Stegemann H / Yephremov A	E-GEOD-15105, PRJNA114857	PubMed	leaf	developed rosette	Arabidopsis accession Columbia-0. Origin: Poland; latitude of origin: 52°73'N, longitude of origin: 15°15'E. Col-0 is resistant to the isolate AG8 and susceptible to the isolate AG2-1 of soil-borne necrotrophic fungus Rhizoctonia solani. Freezing tolerance of non-acclimated Col-0 leaves: LT50 (temperature of 50% electrolyte leakage) = −5.34°C; freezing tolerance of Col-0 leaves after acclimation …	wildtype	young rosette leaf (length 2mm to 1cm)	Cuticular mutants_wt_1-1	GSM377717	Col-0
Arabidopsis	GSE15236	Micro-array	AT-00575	Expression profiling of the Arabidopsis Mediator complex mutant pft1/med25 and wildtype infected with Fusarium oxysporum	Kidd BN et al. / Kazan K	E-GEOD-15236, PRJNA116431	PubMed	leaf	developed rosette	Leaf samples of Col-0 grown for 4 weeks (8h light (150μmol photons·m-2 s-1) at 24°C / 16h dark at 21°C) on soil, then inoculated with Fusarium oxysporum strain Fo5176 by uprooting the plants, rinsing the roots with distilled water, immersing the roots in F. oxysporum spore suspension (10^6 spores/ml; in water) for 15s, and replanting in soil. After replanting, the plants were grown for 48h under …	Col-0	Arabidopsis accession Columbia-0. Origin: Poland; latitude of origin: 52°73'N, longitude of origin: 15°15'E. Col-0 is resistant to the isolate AG8 and susceptible to the isolate AG2-1 of soil-borne necrotrophic fungus Rhizoctonia solani. Freezing tolerance of non-acclimated Col-0 leaves: LT50 (temperature of 50% electrolyte leakage) = −5.34°C; freezing tolerance of Col-0 leaves after acclimation …	Pathogen 10_wt_F. oxysp._48hpi_3-4	GSM380444	F. oxysporum (Col-0)
Arabidopsis	GSE25489	Micro-array	AT-00581	Gene expression changes in wild type, tga2tga3tga5tga6, and sid2-2 plants after treatment with the safeners mefenpyr and isoxadifen	Behringer C / Schaller A / Bartsch K	E-GEOD-25489, PRJNA134699	PubMed	leaf	young flower	Rosette leaf samples of Col-0 grown for 4 weeks (16h light at 23°C and 40% relative humidity / 8h dark at 17°C and 50% relative humidity) in pots (12cm diameter) with soil, then treated with a mixture (875µl/pot) containing 5mM mefenpyr-diethyl, 7.2mM isoxadifen-ethyl, 0.2% agrotin (Bayer AG, Leverkusen, Germany), and 25µl/ml emulsifier (5% phenylsulfonate CA 70 (Clariant, Muttenz, Switzerland), …	Col-0	Arabidopsis accession Columbia-0. Origin: Poland; latitude of origin: 52°73'N, longitude of origin: 15°15'E. Col-0 is resistant to the isolate AG8 and susceptible to the isolate AG2-1 of soil-borne necrotrophic fungus Rhizoctonia solani. Freezing tolerance of non-acclimated Col-0 leaves: LT50 (temperature of 50% electrolyte leakage) = −5.34°C; freezing tolerance of Col-0 leaves after acclimation …	Safener_wt_isoxad. + mefen._6h_4-1	GSM626538	mefenpyr + isoxadifen (Col-0)
Arabidopsis	GSE25818	Micro-array	AT-00582	GENE-counter, a computational and statistical pipeline for assessing RNA-Seq data for genome-wide expression differences	Cumbie JS et al. / Chang JH	E-GEOD-25818, PRJNA135627	PubMed	leaf	developed rosette	Col-0 plants were grown for 6 weeks under short day conditions, then mock-inoculated by infiltrating 10mM MgCl2 solution into the abaxial side of rosette leaves with a needleless syringe. Infiltrated leaves were harvested 7h after inoculation.	Col-0	Arabidopsis accession Columbia-0. Origin: Poland; latitude of origin: 52°73'N, longitude of origin: 15°15'E. Col-0 is resistant to the isolate AG8 and susceptible to the isolate AG2-1 of soil-borne necrotrophic fungus Rhizoctonia solani. Freezing tolerance of non-acclimated Col-0 leaves: LT50 (temperature of 50% electrolyte leakage) = −5.34°C; freezing tolerance of Col-0 leaves after acclimation …	Pathogen res. 2_wt_con_7hpi_1-1	GSM634310	mock inoculated rosette leaf samples
Arabidopsis	GSE26631	Micro-array	AT-00586	Effect of biotin deficiency on gene expression in Arabidopsis leaves	Brader G et al. / Palva E	E-GEOD-26631, PRJNA136449	PubMed	leaf	developed rosette	Rosette leaf samples of bio4-1 grown for 1 week on 1/2 strength Murashige and Skoog medium, then planted to soil, grown for 4 weeks and watered once per week with a solution containing 200μM D-biotin (1L of the D-biotin solution per tray containing 28 plants, each of them in a separate pot). Other growth conditions: 12h light (220-280µmol photons m-2 s-1) at 23°C / 12h dark at 19°C; 50-60% relati…	bio4-1	Mutant carrying T-DNA insertion in the 5'UTR (864bp upstream of the putative translation start ATG) of BIO4 (At5g04620). The inserted T-DNA harbors the full length coding region of MsrB9 (methionine sulfoxide reductase B9, AT4g21850) under control of the constitutive CaMV35S promoter. BIO4 encodes 7-keto-8-aminopelargonic acid synthase, the first committed enzyme in biotin (vitamin B8 or H) biosy…	Biotin_bio4-1_D-biotin_28d_3-1	GSM655500	D-biotin (bio4-1)
Arabidopsis	GSE26646	Micro-array	AT-00587	Transcriptome profiling of LecRKVI.2 over-expressor plants	Singh P / Zimmerli L	E-GEOD-26646, PRJNA136377	PubMed	leaf	developed rosette	Arabidopsis accession Columbia-0. Origin: Poland; latitude of origin: 52°73'N, longitude of origin: 15°15'E. Col-0 is resistant to the isolate AG8 and susceptible to the isolate AG2-1 of soil-borne necrotrophic fungus Rhizoctonia solani. Freezing tolerance of non-acclimated Col-0 leaves: LT50 (temperature of 50% electrolyte leakage) = −5.34°C; freezing tolerance of Col-0 leaves after acclimation …	wildtype	35 days	LecRK-VI.2_wt_1-2	GSM656174_Col-0_2_	Col-0
Arabidopsis	GSE33402	Micro-array	AT-00603	Exogenous salicylic acid (SA) treatment of Arabidopsis thaliana Col-0	Wildermuth MC / Harrower J	E-GEOD-33402, PRJNA149145	PubMed	leaf	developed rosette	Rosette leaf samples of Col-0 grown for 3.5 weeks on soil (12h light (180µmol photons m-2 s-1) / 12h darkness; 22°C; 70% relative humidity), then sprayed with 0.02% Silwet solution, and incubated for 12h.	Col-0	Arabidopsis accession Columbia-0. Origin: Poland; latitude of origin: 52°73'N, longitude of origin: 15°15'E. Col-0 is resistant to the isolate AG8 and susceptible to the isolate AG2-1 of soil-borne necrotrophic fungus Rhizoctonia solani. Freezing tolerance of non-acclimated Col-0 leaves: LT50 (temperature of 50% electrolyte leakage) = −5.34°C; freezing tolerance of Col-0 leaves after acclimation …	Hormones 15_wt_con_12h_3-1	GSM826261	mock treated leaf samples (12h)
Arabidopsis	GSE34924	Micro-array	AT-00609	Analysis of a N-6 adenosine methylation deficient plant	Bodi Z et al. / Fray R	E-GEOD-34924, PRJNA150149	PubMed	leaf	developed rosette	Arabidopsis ecotype Columbia. Origin: Poland. Altitude of the origin ≈ 200m (Duruflé et al., 2019, Data Brief. 25: 104318).	wildtype	21 days	Low m6A/A_wt_1-2	GSM857533	Col
Arabidopsis	GSE27548 (subseries of GSE27552)	Micro-array	AT-00612	cRNA hybridizations of 10 annual spring accessions of Arabidopsis thaliana under well-watered and mild soil drying conditions	Des Marais DL / Juenger TE	GSE27552, E-GEOD-27548, PRJNA141855	PubMed	leaf	developed rosette	Rosette leaf samples of Bur-0 plants grown for 20 days in 6x6x5cm plastic pots filled with 150ml Profile porous ceramic rooting media without water limitation (bottom watering every other day for 1h followed by free drainage of the pots; fertilization with complete nutrient solution weekly), then subjected to slow drying for 7 days by adjusting the percentage field capacity water remaining (WatRe…	Bur-0	Arabidopsis accession Burren-0. Origin: Burren, Ireland (54.1°N 6.2°W). NASC ID: N1028; ABRC Stock No.: CS6643. Bur-0 is adapted to cool/damp climate and does not require vernalization for flowering. When drought stress is applied to Bur-0 plants by allowing the soil to dry slowly from 98% to 39% soil water remaining, root dry weight/total dry weight ratio very slightly increases, leaf relative w…	Slow soil drying_Bur-0_WatRem 39%_12-1	GSM680294	drought study 12 (Bur-0)
Arabidopsis	GSE27550 (subseries of GSE27552)	Micro-array	AT-00613	cRNA hybridizations of 7 accessions of Arabidopsis thaliana under well-watered and mild soil drying conditions	Des Marais DL / Juenger TE	GSE27552, E-GEOD-27550, PRJNA141859	PubMed	leaf	developed rosette	Rosette leaf samples of Ag-0 plants grown for 30 days in 6x6x5cm plastic pots filled with 150ml Profile porous ceramic rooting media without water limitation (bottom watering every other day for 1h followed by free drainage of the pots; fertilization with complete nutrient solution weekly), then subjected to slow drying for 7 days by adjusting the percentage field capacity water remaining (WatRem…	Ag-0	Arabidopsis accession from Argentat, France (45°N 1.3°E); ABRC No.: CS6601. Ag-0 requires vernalization for flowering. When drought stress is applied to Ag-0 plants by allowing soil to dry slowly from 95% to 38% soil water remaining, root dry weight / total dry weight ratio slightly decreases, leaf relative water content slightly increases, leaf nitrogen concentration (N% dry weight) slightly inc…	Slow soil drying 2_Ag-0_WatRem 38%_14-1	GSM680416	drought study 13 (Ag-0)
Arabidopsis	GSE13739	Micro-array	AT-00614	Golovinomyces orontii time course with Col-0 and eds16-1	Wildermuth MC / Ausubel FM	E-GEOD-13739, PRJNA109387	PubMed	leaf	developed rosette	Rosette leaf samples of Col-0 grown for 4 weeks in boxes filled with soil (9 plants per box), then inoculated with Golovinomyces orontii MGH isolate via settling tower (conidia from 2-3 fully infected leaves of separately grown plants at 10-14 days post inoculation (moderately heavy inoculum) were used per box), and incubated for 6h. Other growth conditions: 14h light (150 μmol photons m-2 s-1) /…	Col-0	Arabidopsis accession Columbia-0. Origin: Poland; latitude of origin: 52°73'N, longitude of origin: 15°15'E. Col-0 is resistant to the isolate AG8 and susceptible to the isolate AG2-1 of soil-borne necrotrophic fungus Rhizoctonia solani. Freezing tolerance of non-acclimated Col-0 leaves: LT50 (temperature of 50% electrolyte leakage) = −5.34°C; freezing tolerance of Col-0 leaves after acclimation …	Pathogen 13_wt_G. oron. (MGH)_6hpi_5-3	GSM345303	G. orontii study 2 (Col-0)
Arabidopsis	GSE27550 (subseries of GSE27552)	Micro-array	AT-00617	cRNA hybridizations of 7 accessions of Arabidopsis thaliana under well-watered and mild soil drying conditions	Des Marais DL / Juenger TE	GSE27552, E-GEOD-27550, PRJNA141859	PubMed	leaf	developed rosette	Rosette leaf samples of Ull2-5 plants grown for 30 days in 6x6x5cm plastic pots filled with 150ml Profile porous ceramic rooting media without water limitation (bottom watering every other day for 1h followed by free drainage of the pots; fertilization with complete nutrient solution weekly), then subjected to slow drying for 7 days by adjusting the percentage field capacity water remaining (WatR…	Ull2-5	Arabidopsis accession from Ullstorp, Sweden (56.06°N 13.97°E); ABRC No.: CS22586. Ull2-5 requires vernalization for flowering. When drought stress is applied to Ull2-5 plants by allowing soil to dry slowly from 95% to 38% soil water remaining, root dry weight / total dry weight ratio slightly increases, leaf relative water content slightly increases, leaf nitrogen concentration (N% dry weight) in…	Hypoxia stress 10_pCER5:HF-RPL18_con_2h_cot + lea epi pav cel_rib.-...	GSM680406	drought study 13 (Ull2-5)
Arabidopsis	GSE46107	Micro-array	AT-00618	Expression data in response to WRKY40 and WRKY63 knock-out/overexpression (and in response to high light stress)	Narsai R	E-GEOD-46107, PRJNA197282	PubMed	leaf	developed rosette	Rosette leaf samples of AtWRKY40 OE1 grown for 21 day on soil at 22°C under 16h light (100µmol photons m-2 s-1) / 8h dark cycles, then exposed to high light (1000µmol photons m-2 s-1) for 1h.	AtWRKY40 OE1	Transgenic line overexpressing AtWRKY40 from the constitutive CaMV35S promoter. AtWRKY40 (encoded by At1g80840) is a transcription factor that binds to the W-boxes (TTGAC(C/T) in the promoters of AtWRKY40-regulated genes (e.g. genes encoding mitochondrial proteins AOX1a (Alternative oxidase 1a), NDB2 (NADH dehydrogenaseB2), and BCS1 (AAA ATPase Ubiquinol-cytochrome c reductase synthesis1); genes …	Light 2_AtWRKY40 OE1_1000µmol m-2 s-1 L_1h_8-1	GSM1123853_22_OE40.4_HL_1_ATH1-121501_	high light study 7 (AtWRKY40 OE1)
Arabidopsis	GSE43947	Micro-array	AT-00620	Expression data from Arabidopsis leaves after gamma irradiation of 200 Gy	Kim J / Kim J	E-GEOD-43947, PRJNA188202	PubMed	leaf	developed flower	Rosette leaf samples of Col-0 grown for 28 days on soil in a growth chamber (16h light at 22°C / 8h dark at 18°C), then treated with gamma-rays (200Gy, i.e. 50Gy/h for 4h), and then placed for 1 day under the same growth conditions as prior the treatment. Gamma-irradiation was carried out with 60Co γ irradiator (IR-222, MDS Nordion Inc., Kanata, Canada).	Col-0	Arabidopsis accession Columbia-0. Origin: Poland; latitude of origin: 52°73'N, longitude of origin: 15°15'E. Col-0 is resistant to the isolate AG8 and susceptible to the isolate AG2-1 of soil-borne necrotrophic fungus Rhizoctonia solani. Freezing tolerance of non-acclimated Col-0 leaves: LT50 (temperature of 50% electrolyte leakage) = −5.34°C; freezing tolerance of Col-0 leaves after acclimation …	Gamma irradiation_wt_200 Gy_1d_5-1	GSM1074828_1st-WT-200-1d	gamma irradiation (Col-0)
Arabidopsis	GSE32566	Micro-array	AT-00621	Exogenous Sulfide Reverses the Alteration of Transcriptional Profiling of the des1-1 Mutant (Arabidopsis thaliana)	Álvarez C et al. / Gotor C	E-GEOD-32566, PRJNA147125	PubMed	leaf	developed flower	Rosette leaf samples of des1-1 grown for 20 days on soil, then irrigated with 200µM Na2S for 10 days. Other growth conditions: 16h light (120μmol photons m-2 s-1) at 20°C / 8h dark at 18°C.	des1-1	Knockout mutant carrying T-DNA insertion (SALK_103855) in the second intron of DES1 (At5g28030). DES1 is the cytosolic L-Cysteine desulfhydrase that catalyzes desulfuration of L-Cys to pyruvate, NH3, and H2S. Total desulfuration activity is reduced by 20% in des1-1 compared to Col-0 wild type. Cysteine concentration is increased by approx. 20% in leaves of 5-week-old des1-1 plants and in 2-week-o…	Sulfide_des1-1_Na2S_10d_4-2	GSM807188_Des1-SH-2_66.10_	Na2S (des1-1)
Arabidopsis	GSE40061	Micro-array	AT-00626	Role of CAMTA1 gene under drought stress	Pandey N et al. / Sawant SV	E-GEOD-40061, PRJNA172640	PubMed	leaf	developed rosette	Rosette leaf samples of camta1-3 grown for 21 day on solerite soil without water limitation, then subjected to drought stress by withholding water for 9 days (soil moisture dropped to 30%). Other growth conditions: 16h light (120µmol photons m-2 s-1) / 8h dark cycles; 22°C.	camta1-3	Mutant carrying T-DNA insertion (SALK_108806) in the first exon of CAMTA1 (Calmodulin-Binding Transcription Activator 1, At5g09410). CAMTA1 is one of the six Arabidopsis CAMTA transcription factors. The camta1-3 mutant is more sensitive to osmotic stress than Col-0 wild type: when seedlings are placed on medium containing 200-300mM mannitol or 3-6% PEG (polyethylene gylcol), camta1-3 develops sho…	Stress 15_camta1-3_drought_10d_lea_4-1	GSM984536_camta1_leaf_drought_1	drought study 14 (camta1-3)
Arabidopsis	GSE36797	Micro-array	AT-00630	Oleic acid-dependent modulation of Nitric Oxide Associated 1 protein levels regulate nitric oxide-mediated signaling in plant defense	Kachroo P / Kachroo A / Mandal MK	E-GEOD-36797, PRJNA156725	PubMed	leaf	developed rosette	Rosette leaf samples of Col-0 grown for 3-4 weeks on soil in a growth chamber under 14h light (107µmol photons m-2 s-1) / 10h dark cycles at 22°C and 65% relative humidity. Fertilizer containing 8.1% ammoniacal nitrogen and 11.9% nitrate nitrogen was applied once.	Col-0	Arabidopsis accession Columbia-0. Origin: Poland; latitude of origin: 52°73'N, longitude of origin: 15°15'E. Col-0 is resistant to the isolate AG8 and susceptible to the isolate AG2-1 of soil-borne necrotrophic fungus Rhizoctonia solani. Freezing tolerance of non-acclimated Col-0 leaves: LT50 (temperature of 50% electrolyte leakage) = −5.34°C; freezing tolerance of Col-0 leaves after acclimation …	Oleic acid / SA_wt_1-2	GSM901184_COL-0-2_	untreated Col-0 rosette leaf samples
Arabidopsis	GSE36479	Micro-array	AT-00631	Microarray analysis of gene expression of the Arabidopsis leaf and callus	Xu L / He C	E-GEOD-36479, PRJNA153513	PubMed	leaf	developed rosette	Leaf segments were cut out from 20-days-old Col-0 plants grown on solid Murashige and Skoog medium under 16h light / 8h dark cycles at 21°C.	Col-0	Arabidopsis accession Columbia-0. Origin: Poland; latitude of origin: 52°73'N, longitude of origin: 15°15'E. Col-0 is resistant to the isolate AG8 and susceptible to the isolate AG2-1 of soil-borne necrotrophic fungus Rhizoctonia solani. Freezing tolerance of non-acclimated Col-0 leaves: LT50 (temperature of 50% electrolyte leakage) = −5.34°C; freezing tolerance of Col-0 leaves after acclimation …	Callus form. 3_wt_lea_1-2	GSM894480_leaf2_ATH1-121501_	mock treated leaf samples
Arabidopsis	GSE37130	Micro-array	AT-00633	Comparative transcriptome analysis of responses of Arabidopsis ecotypes to cold stress	Chan Z	E-GEOD-37130, PRJNA158307	PubMed	leaf	developed rosette	Rosette leaf samples of C24 grown for 20 days on solid 0.5x Murashige and Skoog medium at 23/18°C, then placed at 4°C for 3h.	C24	Arabidopsis accession comparatively tolerant to ozone: ozone treated (400nl L-1 O3 for 6h) C24 shows less cell death than ozone treated Te-0 accession. When plants are exposed to 400nl L-1 ozone for 4h, both stomatal O3 uptake rate and cumulative O3 dose received by the plants during the treatment are lower in C24 than in Te-0 (Xu et al., 2015, Plant Cell Environ. 38: 1418-1433). In the study by …	Cold res. 3_C24_4°C_3h_3-1	GSM911865_C24_3h1_ATH1-121501_	cold study 17 (C24)
Arabidopsis	GSE50966	Micro-array	AT-00659	Transcriptional reprogramming and stimulation of leaf respiration by elevated CO2 concentration is diminished, but not eliminated, under limiting nitrogen supply	Markelz RJ / Leakey AD	E-GEOD-50966, PRJNA219448	PubMed	leaf	developed rosette	Youngest expanded leaf samples of Col-0 grown for 35 days on soil under ambient CO2 (370ppm) and ample NH4NO3 (a tray with 18 pots was given 1L of 40% Long Ashton nutrient solution containing 6mM NH4NO3 once per week for the first 3 weeks and every 5 days for the last 2 weeks). Leaf samples were harvested at midday on day 35. Other conditions: Conviron PGR14 growth chamber, 10h light (250µmol pho…	Col-0	Arabidopsis accession Columbia-0. Origin: Poland; latitude of origin: 52°73'N, longitude of origin: 15°15'E. Col-0 is resistant to the isolate AG8 and susceptible to the isolate AG2-1 of soil-borne necrotrophic fungus Rhizoctonia solani. Freezing tolerance of non-acclimated Col-0 leaves: LT50 (temperature of 50% electrolyte leakage) = −5.34°C; freezing tolerance of Col-0 leaves after acclimation …	Nitrogen/CO2_wt_6mM NH4NO3 and 370ppm CO2_midday_1-1	GSM1233410_4810_E_AH6_ATH1-121501_	ample NH4NO3 / ambient CO2 (midday)
Arabidopsis	GSE50526	Micro-array	AT-00661	Responses of Arabidopsis immune signaling mutants to Alternaria brassicicola infection	Botanga C / Glazebrook J	E-GEOD-50526, PRJNA217877	PubMed	leaf	developed rosette	Rosette leaf (3th-5th) samples of Col-0 plants grown for 3 weeks (12h light / 12h dark, 22°C, 75% relative humidity), then inoculated with Alternaria brassicicola strain ATCC96836 by placing 10µl droplets of spore suspension (1x10^5 spores/ml) on adaxial side of each leaf, and incubated for 9h at 100% relative humidity. Inoculation was performed at 10 a.m., i.e. 2h after the beginning of the ligh…	Col-0	Arabidopsis accession Columbia-0. Origin: Poland; latitude of origin: 52°73'N, longitude of origin: 15°15'E. Col-0 is resistant to the isolate AG8 and susceptible to the isolate AG2-1 of soil-borne necrotrophic fungus Rhizoctonia solani. Freezing tolerance of non-acclimated Col-0 leaves: LT50 (temperature of 50% electrolyte leakage) = −5.34°C; freezing tolerance of Col-0 leaves after acclimation …	Pathogen 17_wt_A. bras._9hpi_3-1	GSM1220703_CBot_02_ATH1	A. brassicicola study 2 (Col-0)
Arabidopsis	GSE50019	Micro-array	AT-00665	Study of expression changes during RPS4-mediated resistance in Arabidopsis using a temperature-inducible system	Heidrich K et al. / Huettel B	E-GEOD-50019, PRJNA215818	PubMed	leaf	developed rosette	Leaf samples of 35S:RPS4-HS eds1-2 plants grown for 3.5 weeks on soil at 28°C under 10h light (150-200µmol photons m-2 s-1) / 14h dark cycles, 65% relative humidity.	35S:RPS4-HS eds1-2	Transgenic mutant line over-expressing Col-0 RPS4 (tagged with HA-StrepII) from the constitutive CaMV35S promoter and carrying fast neutron generated 939bp deletion in the coding region of the EDS1 (ENHANCED DISEASE SUSCEPTIBILITY1, At3g48090) gene (the deletion includes part of the exon 2, exon 3, part of the exon 4, and introns 2 and 3). RPS4 (At5g45250) is a TNL (Toll/Interleukin-1 (TIR) type …	Temp. ind. auto-immun._35S:RPS4-HS eds1-2_28°C_3.5wk_2-1	GSM1212469_02_230211	28°C (35S:RPS4-HS eds1-2)
Arabidopsis	GSE53990	Micro-array	AT-00670	Global profiling of vitamin E deficient mutant vte2 and wild type during low temperature treatment	DellaPenna D / Song W / Maeda H	E-GEOD-53990, PRJNA234371	PubMed	leaf	developed rosette	Mature rosette leaf samples of Col grown for 4 weeks under 12h light (120μmol photons m-2 s-1) at 22°C / 12h dark at 18°C cycles, then, at the beginning of the light period, transferred to 7°C (12h light (120μmol photons m-2 s-1) / 12h dark) for 2 days. Other conditions: plants were grown on a mixture of vermiculite, perlite, and soil (1:1:1), fertilized with half strength Hoagland solution once …	Col	Arabidopsis ecotype Columbia. Origin: Poland. Altitude of the origin ≈ 200m (Duruflé et al., 2019, Data Brief. 25: 104318).	Low temp. 3_wt_7°C_2d_lea_3-1	GSM1305072_Col_LT-48h-1	cold study 21 (Col)
Arabidopsis	GSE33505	Micro-array	AT-00672	Expression data from volatile treated and insect damaged Arabidopsis thaliana	Kang L / Zhang S / We J	E-GEOD-33505, PRJNA148837	PubMed	leaf	developed flower	Rosette leaf samples of Col-0 plants grown for 4 weeks (16h light (120µmol m-2 s-1) / 8h dark; 22°C), then treated with Liriomyza huidobrensis (pea leafminer) (mated L. huidobrensis adults were placed on the leaves for 4h oviposition, layed eggs were allowed to hatch and larvae were allowed to grow to the second instar (96h after oviposition)). Other conditions: the plants were first (for 2-3 wee…	Col-0	Arabidopsis accession Columbia-0. Origin: Poland; latitude of origin: 52°73'N, longitude of origin: 15°15'E. Col-0 is resistant to the isolate AG8 and susceptible to the isolate AG2-1 of soil-borne necrotrophic fungus Rhizoctonia solani. Freezing tolerance of non-acclimated Col-0 leaves: LT50 (temperature of 50% electrolyte leakage) = −5.34°C; freezing tolerance of Col-0 leaves after acclimation …	Volatiles 2_wt_L. huid_4d after ovipos._lea_2-1	GSM828864_080722-ATH1-08370A_L-1	L. huidobrensis (Col-0)
Arabidopsis	E-MEXP-1934	Micro-array	AT-00673	Transcription profiling by array of Arabidopsis plants treated either with mock or menadione sodium bisulphite and sampled after 3, 6 and 24 hours	Tornero P		PubMed	leaf	developed rosette	Rosette leaf samples of Col-0 grown for 17 days on soil (8h light at 21°C / 16h dark at 19°C), then, 30min after the beginning of the light period, sprayed with distilled water, and incubated for 24h.	Col-0	Arabidopsis accession Columbia-0. Origin: Poland; latitude of origin: 52°73'N, longitude of origin: 15°15'E. Col-0 is resistant to the isolate AG8 and susceptible to the isolate AG2-1 of soil-borne necrotrophic fungus Rhizoctonia solani. Freezing tolerance of non-acclimated Col-0 leaves: LT50 (temperature of 50% electrolyte leakage) = −5.34°C; freezing tolerance of Col-0 leaves after acclimation …	Menadione derivative_wt_con_24h_lea_3-2	PTMM24.2	mock treated rosette leaf samples (24h)
Arabidopsis	E-MEXP-503	Micro-array	AT-00676	Transcription profiling of Arabidopsis mature leaf 6 of ron2-1 EMS mutant vs wild type Ler	Fleury D et al. / Cookson SJ		PubMed	leaf	developed rosette	6th rosette leaf samples of Ler plants grown till the 1.06 stage on 1:1 mixture (v/v) of loamy soil and organic compost under 10h light (107µmol photons m-2 s-1) / 14h dark cycles at 20.5-21.5°C and 70% relative humidity. Leaf samples were harvested 4h after the beginning of the light period. Developmental stage is according to (Boyes et al., 2001, Plant Cell 13: 1499-1510).	Ler	Arabidopsis accession: Landsberg erecta.	Leaf dev. 2_wt_lea_1-3	hyb1763	untreated rosette leaf samples (Ler)
Arabidopsis	GSE55835	Micro-array	AT-00678	Global changes in gene expression during sub-zero acclimation of three Arabidopsis thaliana accessions	Le MQ / Pagter M / Hincha DK	E-GEOD-55835, PRJNA241111	PubMed	leaf	developed flower	Leaf samples of Col-0 plants grown for 42 days on soil under 16h light (200μmol photons m-2 s-1) at 20°C / 8h dark at 18°C cycles, then transferred to 4°C (16h light (90μmol photons m-2 s-1) / 8h dark) for 14 days.	Col-0	Arabidopsis accession Columbia-0. Origin: Poland; latitude of origin: 52°73'N, longitude of origin: 15°15'E. Col-0 is resistant to the isolate AG8 and susceptible to the isolate AG2-1 of soil-borne necrotrophic fungus Rhizoctonia solani. Freezing tolerance of non-acclimated Col-0 leaves: LT50 (temperature of 50% electrolyte leakage) = −5.34°C; freezing tolerance of Col-0 leaves after acclimation …	Freezing tol. 2_Col-0_4°C_14d_lea_1-1	GSM1346915_C_A	cold study 23 (Col-0)
Arabidopsis	E-MEXP-3122	Micro-array	AT-00681	Transcription profiling of Arabidopsis wild type and coi1 mutant after infection with Sclerotinia sclerotiorum	Stotz H		PubMed	leaf	developed rosette	coi1-2 plants were grown for 4-6 weeks (10h light (250-300μmol photons m-2 sec-1) /14h dark cycles; 22°C; substrate: vermiculite:potting soil (1:2)), then mock-inoculated by placing an agar plug (1.6mm in diameter) on the adaxial surface of a rosette leaf for 24h. The mock-inoculated leaves were harvested for the microarray analysis.	coi1-2	EMS-generated mutant (the same coi1 allele as coi1-16) carrying leaky missense mutation (Leu 245 → Phe) in COI1 (Coronatine insensitive 1, At2g39940). COI1 is an F-box protein which, together with Arabidopsis CULLIN1, RBX1, and Skp1-like proteins ASK1 or ASK2, is needed for assembling of the SCFCOI1 complex that mediates jasmonic acid (JA) signaling. In contrast to the allelic null mutant coi1-1,…	Pathogen 18_coi1-2_con_24hpi_lea_2-1	HS116-118-07_mock_coi1_24_h	mock inoculated rosette leaf samples (coi1-2)
Arabidopsis	E-MTAB-403	Micro-array	AT-00682	Transcription profiling by array of Arabidopsis leaves exposed to excess light and DBMIB	Mockler T		https://www.pnas.org/doi/full/10.1073/pnas.1311632110	leaf	developed rosette	Detached rosette leaves of 3.5-week-old Col-0 plants were kept in a growth chamber for 6h under low light (65µmol photons m-2 s-1) at 22°C, then treated for 30min with 24µM DBMIB (DBMIB was vacuum-infiltrated for 3min into the leaves) under low light (65µmol photons m-2 s-1) at 22°C, and harvested. DBMIB (2,5-dibromo-3-methyl-6-isopropyl-p-enzoquinone) is an inhibitor of photosynthetic electron t…	Col-0	Arabidopsis accession Columbia-0. Origin: Poland; latitude of origin: 52°73'N, longitude of origin: 15°15'E. Col-0 is resistant to the isolate AG8 and susceptible to the isolate AG2-1 of soil-borne necrotrophic fungus Rhizoctonia solani. Freezing tolerance of non-acclimated Col-0 leaves: LT50 (temperature of 50% electrolyte leakage) = −5.34°C; freezing tolerance of Col-0 leaves after acclimation …	Light / DBMIB_wt_LL_6h_LL+DBMIB_30min_lea_4-1	HS_DB30a_totalRNA_01_ATH1_08152006	low light + DBMIB (0.5h)
Arabidopsis	E-TABM-519, E-TABM-60	Micro-array	AT-00683	Transcription profiling of Arabidopsis accessions Bayreuth-0 and Shahdara treated with jasmonic acid or a control solution to identify natural variation in response	St. Clair DA		PubMed	leaf	developed rosette	Rosette leaf samples of Bay-0 grown for 6 weeks in a growth chamber (8h light (100-120µmol photons m-2 s-1) / 16h darkness; 20°C), then sprayed to run-off with 0.1mM jasmonic acid (JA) 0.02% Silwet L77 solution, and incubated for 52h.	Bay-0 parent	Single seed descent line from the Bay-0 parent of Bay-0 x Shahdara cross (NASC ID: N57923; ABRC stock No.: CS57923).	Hormones 17_Bay-0_JA_52h_lea_11-2	748	JA study 3 (Bay-0)
Arabidopsis	E-MEXP-1863	Micro-array	AT-00684	Transcription profiling of Arabidopsis wild type and abi1td mutant plants stressed by ozone or drought to better understand ABA signalling	Zeef L		PubMed	leaf	young flower	Rosette leaf samples of abi1td grown for 3 weeks in a growth chamber on compost without water limitation, then subjected to drought stress by withholding water for 5 days (till leaf relative water content (RWC) dropped to 52.5 ± 7.5%). Other conditions: 16h light (300μmol photons m-2 s-1) / 8h dark cycles, 75% relative humidity, 21°C, the circulating air flow path; prior the drought stress treatm…	abi1td	Knockout mutant carrying T-DNA insertion (SALK_076309) in the third exon of ABI1 (Abscisic acid insensitive 1, At4g26080). ABI1 encodes protein phosphatase 2C (PP2C) involved in abscisic acid (ABA) signalling. The abi1td mutant is hypersensitive to ABA (e.g. in the presence of 0.3µM ABA, approx. 30% of abi1td and 70% of Col-0 wild type seeds germinate; in the presence of 1µM ABA, stomatal apertur…	Stress 17_abi1td_drought_50% leaRWC_lea_4-1	MUT_SUSZ1	drought study 18 (abi1td)
Arabidopsis	GSE56480	Micro-array	AT-00686	Developmental stage specificity of transcriptional, biochemical and CO2 efflux responses of leaf dark respiration to growth of Arabidopsis thaliana at elevated [CO2]	Markelz RJ / Leakey AD	E-GEOD-56480, PRJNA243410	PubMed	leaf	developed rosette	Expanding rosette leaf 10 samples of Col-0 grown for 23 days under ambient CO2 (370ppm). The rosette leaf 10 started to form at least 15 days after germination. Other plant growth conditions: Conviron PGR14 growth chamber, 10h light (300µmol photons m-2 s-1) at 21°C / 14h dark at 18°C cycles, 70% relative humidity; plants were grown on soil (LC1 Sunshine Mix from Sun Gro Horticulture, Canada) and…	Col-0	Arabidopsis accession Columbia-0. Origin: Poland; latitude of origin: 52°73'N, longitude of origin: 15°15'E. Col-0 is resistant to the isolate AG8 and susceptible to the isolate AG2-1 of soil-borne necrotrophic fungus Rhizoctonia solani. Freezing tolerance of non-acclimated Col-0 leaves: LT50 (temperature of 50% electrolyte leakage) = −5.34°C; freezing tolerance of Col-0 leaves after acclimation …	CO2 2_wt_con_370ppm CO2_16d_expanding 10th lea_3-2	GSM1362208_5095_E_Ax2_ATH1-121501_	ambient CO2 (expanding leaf 10)
Arabidopsis	GSE23555	Micro-array	AT-00578	Identification of Direct Targets of SND1 and VND7	Ye Z	E-GEOD-23555, PRJNA131813	PubMed	leaf protoplast	Not available	Arabidopsis protoplasts transformed with the pBI221 vector that carries a construct consisting of the constitutive CaMV35S promoter, the full-length SND1 cDNA fused in frame to a DNA fragment encoding the regulatory region (RR, from amino acid 282 to 595) of the human estrogen receptor (HER), and the NOS terminator. SND1 (SECONDARY WALL-ASSOCIATED NAC DOMAIN PROTEIN 1; At1g32770) is a NAM/ATAF/CU…	35S:SND1-HER		SWNs_35S:SND1-HER_CHX_6h_1-1	GSM577717	Samples of Arabidopsis leaf protoplasts transfected with the CaMV35S:SND1-HER-RR:NOS (35S:SND1-HER; in the pBI221 vector) construct and then treated with 2μM cycloheximide (an inhibitor of protein synthesis) for 6h.
Arabidopsis	E-NASC-2	Micro-array	AT-00013	Ethylene induced hyponastic growth in Arabidopsis thaliana	Frank Millenaar	---	PubMed	petiole	developed flower	Arabidopsis accession Columbia-0. Origin: Poland; latitude of origin: 52°73'N, longitude of origin: 15°15'E. Col-0 is resistant to the isolate AG8 and susceptible to the isolate AG2-1 of soil-borne necrotrophic fungus Rhizoctonia solani. Freezing tolerance of non-acclimated Col-0 leaves: LT50 (temperature of 50% electrolyte leakage) = −5.34°C; freezing tolerance of Col-0 leaves after acclimation …	wildtype	wildtype	Ethylene_wt_10%light_3h_1-1	NRID5184_Millenaar_A3_LL_Rep1_ATH1	Col-0
Arabidopsis	GSE35700	Micro-array	AT-00611	Expression data from low R:FR - JA crosstalk in Arabidopsis	Pierik R / de Wit M	E-GEOD-35700, PRJNA152037	PubMed	petiole	developed rosette	Rosette leaf petiole (5mm long) samples of Col-0 grown for 4 weeks on soil under 9h light (180µmol photons m-2 s-1, red/far-red light ratio = 2.2 (high R/FR)) / 15h dark cycles, 20°C, 70% relative humidity, then sprayed with water and incubated for 2h in light under high R/FR (2.2).	Col-0		Light / MeJA_wt_high R/FR_2h_1-1	GSM873569	high R/FR (2h)
Arabidopsis	E-MEXP-285	Micro-array	AT-00178	Transcription profiling of Arabidopsis cell-sorted, hydrated pollen grains vs. flowers, leaves, seedlings, and siliques	Pina C / Becker J	0	PubMed	leaf	mature siliques	Arabidopsis accession Columbia-0. Origin: Poland; latitude of origin: 52°73'N, longitude of origin: 15°15'E. Col-0 is resistant to the isolate AG8 and susceptible to the isolate AG2-1 of soil-borne necrotrophic fungus Rhizoctonia solani. Freezing tolerance of non-acclimated Col-0 leaves: LT50 (temperature of 50% electrolyte leakage) = −5.34°C; freezing tolerance of Col-0 leaves after acclimation …	Col-0	0	Pollen-vs-veg_lea_4-1	At_pollenGrain_J9_new_ATH1_IGC1_JDB	0
Arabidopsis	GSE15515	Micro-array	AT-00334	Transcription profiling of differentiated leaf cells and dedifferentiating protoplasts of Ler wild type and kyp mutant	Grafi G	E-GEOD-15515, PRJNA115681	PubMed	protoplast	Not available	Not available.	kyp-2	Arabidopsis clark kent-st allele (clk-st) suppressor mutant.	Dediff. 3_wt_ler_lea_2-1	GSM388810	0
Arabidopsis	GSE5522	Micro-array	AT-00192	Low chronic exposure of Arabidopsis thaliana to Caesium-137	Heinekamp YJ / Willey N	E-GEOD-5522, PRJNA96177	PubMed	radicle	seedling stage	Control plants were transferred to new medium with no radioactivity.	wildtype		Metals_con_roo_1-1	GSM128693	untreated seedlings (root)
Arabidopsis	GSE5711	Micro-array	AT-00012	Cold induced changes: differences between the Arabidopsis thaliana wild type and freezing sensitive mutants	Irene Bramke	E-GEOD-5711, PRJNA96999	PubMed	rosette	bolting	Arabidopsis accession Columbia-0. Origin: Poland; latitude of origin: 52°73'N, longitude of origin: 15°15'E. Col-0 is resistant to the isolate AG8 and susceptible to the isolate AG2-1 of soil-borne necrotrophic fungus Rhizoctonia solani. Freezing tolerance of non-acclimated Col-0 leaves: LT50 (temperature of 50% electrolyte leakage) = −5.34°C; freezing tolerance of Col-0 leaves after acclimation …	wildtype		Stress_cold_wt_1-1	GSM133407	Col-0
Arabidopsis	GSE19258	Micro-array	AT-00036	Temperature-controlled inhibition of phyB action	Foreman J	E-GEOD-19258, PRJNA120807	PubMed	rosette	young flower	Plant samples of Ler-0, grown on soil at 22°C under 4h light / 20h dark cycles and 50% relative humidity for 32 days.	Ler-0		Temp. 3_wt_con_22°C/32d_4h light/20h dark cyc_1-1	GSM477857	22°C grown Ler-0 plants (4h/20h)
Arabidopsis	GSE6174	Micro-array	AT-00056	Gene expression and carbohydrate metabolism through the diurnal cycle	Smith S	E-GEOD-6174, PRJNA100637	PubMed	rosette	developed flower	Arabidopsis accession Columbia-0. Origin: Poland; latitude of origin: 52°73'N, longitude of origin: 15°15'E. Col-0 is resistant to the isolate AG8 and susceptible to the isolate AG2-1 of soil-borne necrotrophic fungus Rhizoctonia solani. Freezing tolerance of non-acclimated Col-0 leaves: LT50 (temperature of 50% electrolyte leakage) = −5.34°C; freezing tolerance of Col-0 leaves after acclimation …	wildtype		Diurnal_wt_0h_1-1	GSM142809	Col-0
Arabidopsis	GSE6177	Micro-array	AT-00058	The effects of the sfr2, sfr3 and sfr6 mutations on lyotropic stress responses	Warren G	E-GEOD-6177, PRJNA100643	PubMed	rosette	young flower	All aerial tissue samples of sf2 plants, grown at 21°C under 24h illumination and then exposed to cold (4°C) for 24h.	sfr2		Lyotropic_sf2_cold_1-1	GSM142870	cold study 7 (sf2)
Arabidopsis	GSE5731	Micro-array	AT-00072	UV-B Responses in Light Grown Plants: Similarities to Biotic Stress	Brueggemann J / Holub E	E-GEOD-5731, PRJNA97037	PubMed	rosette	developed flower	UV-B Responses in Light Grown Plants: Similarities to Biotic Stress	wildtype		UV res._wt_Col-5_P. para._mock_1-1	GSM133787	Col-5
Arabidopsis	TAIR:1006710873	Micro-array	AT-00091	AtGenExpress: rosette development (phase change)	Poethig Lab	---	PubMed	rosette	young rosette	Arabidopsis accession Columbia-0. Origin: Poland; latitude of origin: 52°73'N, longitude of origin: 15°15'E. Col-0 is resistant to the isolate AG8 and susceptible to the isolate AG2-1 of soil-borne necrotrophic fungus Rhizoctonia solani. Freezing tolerance of non-acclimated Col-0 leaves: LT50 (temperature of 50% electrolyte leakage) = −5.34°C; freezing tolerance of Col-0 leaves after acclimation …	wildtype		Develop. 3_wt_ros_7d_1-1	ATGE_87_A	Col-0
Arabidopsis	GSE5733	Micro-array	AT-00095	Characterization of the genetic basis of changes in stomatal numbers at elevated atmospheric carbon dioxide concentrations	Bird S / Wooward I	E-GEOD-5733, PRJNA97039	PubMed	rosette	bolting	Arabidopsis accession Columbia-0. Origin: Poland; latitude of origin: 52°73'N, longitude of origin: 15°15'E. Col-0 is resistant to the isolate AG8 and susceptible to the isolate AG2-1 of soil-borne necrotrophic fungus Rhizoctonia solani. Freezing tolerance of non-acclimated Col-0 leaves: LT50 (temperature of 50% electrolyte leakage) = −5.34°C; freezing tolerance of Col-0 leaves after acclimation …	wildtype		Stomata_wt_highlight_ambCO2_1-1	GSM133794	Col-0
Arabidopsis	E-ATMX-25	Micro-array	AT-00101	Transcription profiling of Arabidopsis KZ10/Mrk-0 hybrids and their parents grown at 16°C in long-day conditions	Bomblies K, Lempe J, Weigel D	---	PubMed	rosette	bolting	Ecotype, NASC ID: N22442	non-wildtype		Photoperiod 2_KZ10_1-1	CHIP_400_A	KZ10
Arabidopsis	E-ATMX-27	Micro-array	AT-00102	Transcription profiling of Arabidopsis Bla-1/Hh-0 and Mir-0/Se-0 hybrids and their parents grown at 16°C in long-day conditions	Bomblies K, Lempe J, Weigel D	---	PubMed	rosette	bolting	Ecotype Blanes/Gerona found in Spain, narrow leaves, late flowering.	wildtype		Incomp. syn._Bla-1_1-1	CHIP_413_A	Bla-1
Arabidopsis	TAIR:1007966439, TAIR:1007966553, TAIR:1007966668, TAIR:1007966782, TAIR:1007966835, TAIR:1007966888, TAIR:1007966941, TAIR:1007967124	Micro-array	AT-00120	AtGenExpress: stress treatments (cold, heat, oxidative, osmotic, salt, drought, genotoxic, wounding)	Kudla / Puchta / Bartels / Harter / Nover	---	PubMed	rosette	young rosette	Arabidopsis accession Columbia-0. Origin: Poland; latitude of origin: 52°73'N, longitude of origin: 15°15'E. Col-0 is resistant to the isolate AG8 and susceptible to the isolate AG2-1 of soil-borne necrotrophic fungus Rhizoctonia solani. Freezing tolerance of non-acclimated Col-0 leaves: LT50 (temperature of 50% electrolyte leakage) = −5.34°C; freezing tolerance of Col-0 leaves after acclimation …	wildtype		Stress 5_wt_con_sho_0h_1-1	GSM131223	Col-0
Arabidopsis	E-MEXP-791	Micro-array	AT-00122	Transcription profiling of Arabidopsis leaves, roots and whole plants grown in high or low phosphate conditions for different lengths of time	J. Mission, MC Thibaud, S Somerville	0	PubMed	rosette	seedling stage	Surface-sterilized seeds were sown in square (12 x 12 cm) Petri dishes on Murashige and Skoog (MS)/10 medium, 0.5% sucrose, 0.8% agar, and supplemented with 5µM Pi; plants were grown vertically and leaves were harvested 10 days after onset of P deficiency. P deficiency treatment.	wildtype	0	Nutrient 9_P+_lea_10d_1-2	Ragu4	high Pi treated whole plant samples (early)
Arabidopsis	GSE5626	Micro-array	AT-00130	AtGenExpress: Stress treatments, UV-B	Harter Lab	E-GEOD-5626, PRJNA96931	PubMed	rosette	young rosette	Arabidopsis accession Columbia-0. Origin: Poland; latitude of origin: 52°73'N, longitude of origin: 15°15'E. Col-0 is resistant to the isolate AG8 and susceptible to the isolate AG2-1 of soil-borne necrotrophic fungus Rhizoctonia solani. Freezing tolerance of non-acclimated Col-0 leaves: LT50 (temperature of 50% electrolyte leakage) = −5.34°C; freezing tolerance of Col-0 leaves after acclimation …	wildtype		Light 3_wt_UV-B_sho_30min_1-1	GSM131387	Col-0
Arabidopsis	GSE3416	Micro-array	AT-00133	Diurnal gene expression in Arabidopsis thaliana Col-0 rosette leaves	Bläsing OE / Stitt M	E-GEOD-3416, PRJNA93443	PubMed	rosette	developed flower	Arabidopsis accession Columbia-0. Origin: Poland; latitude of origin: 52°73'N, longitude of origin: 15°15'E. Col-0 is resistant to the isolate AG8 and susceptible to the isolate AG2-1 of soil-borne necrotrophic fungus Rhizoctonia solani. Freezing tolerance of non-acclimated Col-0 leaves: LT50 (temperature of 50% electrolyte leakage) = −5.34°C; freezing tolerance of Col-0 leaves after acclimation …	wildtype		Diurnal 2_wt_0h_1-1	gsm77055	Col-0
Arabidopsis	E-ATMX-26	Micro-array	AT-00140	Transcription profiling of Arabidopsis Umkirch-1/Umkirch-3 hybrid plants compared to siblings carrying a microRNA targeting the Umkirch-3 allele of At5g41750	Bomblies K, Lempe J, Weigel D	---	PubMed	rosette	young flower	Hybrid line.	non-wildtype		Incomp. syn. 2_Uk-1/Uk-3_1-1	CHIP_409_A	Umkirch-1/Umkirch-3
Arabidopsis	GSE6179	Micro-array	AT-00145	An investigation into transcriptional changes in developing Arabidopsis leaf caused by novel signaling protein, SPH1	Wheeler M / Franklin C	E-GEOD-6179, PRJNA100647	PubMed	rosette	young rosette	Arabidopsis accession Columbia-0. Origin: Poland; latitude of origin: 52°73'N, longitude of origin: 15°15'E. Col-0 is resistant to the isolate AG8 and susceptible to the isolate AG2-1 of soil-borne necrotrophic fungus Rhizoctonia solani. Freezing tolerance of non-acclimated Col-0 leaves: LT50 (temperature of 50% electrolyte leakage) = −5.34°C; freezing tolerance of Col-0 leaves after acclimation …	wildtype		SPH_wt_1.05_1-1	GSM142888	Col-0
Arabidopsis	NASCARRAYS-136	Micro-array	AT-00154	Expression patterns of genes induced by sugar accumulation during early leaf senescence	Nathalie Pourtau / Astrid Wingler	---	PubMed	rosette	developed flower	Arabidopsis accession Wassilewskija-2 originating from Vasil’yevka, Belarus. Ws-2 does not require vernalization for flowering. When drought stress is applied to Ws-2 plants by allowing soil to dry slowly from 98% to 39% soil water remaining, root dry weight / total dry weight ratio increases, leaf relative water content does not decrease, leaf nitrogen concentration (N% dry weight) slightly incr…	wildtype		Senescence 2_wt_lowN_1-1	NRID6661_Pourtau_1-1_lowN_Rep1_ATH1	Ws-2
Arabidopsis	GSE5525	Micro-array	AT-00161	Transcriptome changes of Arabidopsis during pathogen and insect attack	Pieterse C et al. / Schildknecht B	E-GEOD-5525, PRJNA96003	PubMed	rosette	developed flower	Arabidopsis accession Columbia-0. Origin: Poland; latitude of origin: 52°73'N, longitude of origin: 15°15'E. Col-0 is resistant to the isolate AG8 and susceptible to the isolate AG2-1 of soil-borne necrotrophic fungus Rhizoctonia solani. Freezing tolerance of non-acclimated Col-0 leaves: LT50 (temperature of 50% electrolyte leakage) = −5.34°C; freezing tolerance of Col-0 leaves after acclimation …	wildtype		Pathogen 4_wt_con_12h_1-1	GSM128715	Col-0
Arabidopsis	GSE2406	Micro-array	AT-00170	WTv.AOXantisense	Umbach AL et al. / Siedow JN	E-GEOD-2406, PRJNA91615	PubMed	rosette	bolting	Arabidopsis accession Columbia-0. Origin: Poland; latitude of origin: 52°73'N, longitude of origin: 15°15'E. Col-0 is resistant to the isolate AG8 and susceptible to the isolate AG2-1 of soil-borne necrotrophic fungus Rhizoctonia solani. Freezing tolerance of non-acclimated Col-0 leaves: LT50 (temperature of 50% electrolyte leakage) = −5.34°C; freezing tolerance of Col-0 leaves after acclimation …	wildtype		AOX_wt_Col-0_1-1	GSM45208	Col-0
Arabidopsis	TAIR:1008805109	Micro-array	AT-00177	Whole genome expression in response to herbicidal levels of 2,4-D application	Raghavan C / Stevenson T	---	PubMed	rosette	young rosette	Mock treatment for 1h.	Col-1	wildtype	Herbicide_wt_con_1-1	CONTROL	mock treated plant samples
Arabidopsis	GSE5521	Micro-array	AT-00188	Comparative ABA-treatment of Col-O vector control and transgenic plants	Helenius E et al. / Schildknecht B	E-GEOD-5521, PRJNA96175	PubMed	rosette	developed rosette	Comparative ABA-treatment of Col-O vector control and transgenic plants	non-wildtype		ABA_wt_ABA_1-1	GSM128689	Col-0_pCP60
Arabidopsis	GSE6516	Micro-array	AT-00203	Silverleaf whitefly 2nd instar feeding on 7-week old Arabidopsis thaliana rosette leaves	Kempema LA, Cui X, Holzer FM, Walling LL	E-GEOD-6516, PRJNA98603	PubMed	rosette	developed rosette	Control samples non-infected.	Col-0		SLWF_wt_con_1-1	GSM149814	non-infected rosette tissue samples
Arabidopsis	GSE3423	Micro-array	AT-00227	Carbon fixation (endogenous sugar) and light-dependent gene expression	Bläsing OE / Stitt M	E-GEOD-3423, PRJNA93455	PubMed	rosette	developed rosette	Rosette samples, treated with low CO2 (< 50 ppm) and 150µE fluorescent light for 4h.	Col-0		Carbon_pgm_CO2 low_light_1-1	gsm77175	light / low CO2
Arabidopsis	GSE3424	Micro-array	AT-00228	Diurnal gene expression in rosette leaves of the phosphoglucomutase mutant (Col-0)	Bläsing OE / Stitt M	E-GEOD-3424, PRJNA93457	PubMed	rosette	Not available	Arabidopsis phosphoglucomutase mutant in Col-0 background.	non-wildtype		Diurnal 4_pgm_0h_1-1	gsm77181
Arabidopsis	GSE9955	Micro-array	AT-00278	MILDEW-INDUCED LESIONS 4 encodes a novel regulator of the salicylic acid defense response	Nishimura M et al. / Somerville S	E-GEOD-9955, PRJNA103961	PubMed	rosette	young flower	Rosette tissue of 4 weeks old Col-0 wild type plants sprayed with H2O 2 days before collection.	Col-0		Defense 3_wt_con_1-1	GSM250952	mock treated rosette tissue samples (Col-0)
Arabidopsis	GSE9956	Micro-array	AT-00279	Expression profiling of the overexpression of MILDEW-INDUCED LESIONS 4	Nishimura M et al. / Somerville S	E-GEOD-9956, PRJNA103963	PubMed	rosette	young flower	Rosette tissue of 4 weeks old mil4 overexpressing plants sprayed with H2O 2 days before collection.	mil4OE		Defense 4_mil4OE_con_1-1	GSM250944	mock treated rosette tissue samples (mil4oe)
Arabidopsis	GSE9957	Micro-array	AT-00280	Expression profiling of the plant cell wall mutants: pmr5, pmr6 and pmr5 pmr6 double mutants	Vorwerk S et al. / Somerville S	E-GEOD-9957, PRJNA103965	PubMed	rosette	bolting	Arabidopsis accession Columbia-0. Origin: Poland; latitude of origin: 52°73'N, longitude of origin: 15°15'E. Col-0 is resistant to the isolate AG8 and susceptible to the isolate AG2-1 of soil-borne necrotrophic fungus Rhizoctonia solani. Freezing tolerance of non-acclimated Col-0 leaves: LT50 (temperature of 50% electrolyte leakage) = −5.34°C; freezing tolerance of Col-0 leaves after acclimation …	wildtype		Cell wall 2_wt_1-1	GSM250982	Col-0
Arabidopsis	GSE10016	Micro-array	AT-00281	Expression data of Arabidopsis thaliana rosettes in an extended night	Usadel B et al. / Stitt M	E-GEOD-10016, PRJNA108203	PubMed	rosette	flowers and siliques	Gene expression data from Arabidopsis rosettes at the end of the night.	Col-0		Night ext._wt_end of night_2-1	GSM253154	untreated rosette samples
Arabidopsis	E-TABM-52	Micro-array	AT-00315	Transcription profiling of nine ecotypes of Arabidopsis before and after 14d of cold acclimation at 4°C	Hannah M		PubMed	rosette	bolting	Untreated whole rosette samples Col-0 plants, grown under a 16-h photoperiod at a minimum of 200 µmol·m-2·s-1 and a day/night temperature of 20°C/18°C until the developmental stage of bolting (0.5-1 cm inflorescence growth).	Col-0	Arabidopsis accession Columbia-0. Origin: Poland; latitude of origin: 52°73'N, longitude of origin: 15°15'E. Col-0 is resistant to the isolate AG8 and susceptible to the isolate AG2-1 of soil-borne necrotrophic fungus Rhizoctonia solani. Freezing tolerance of non-acclimated Col-0 leaves: LT50 (temperature of 50% electrolyte leakage) = −5.34°C; freezing tolerance of Col-0 leaves after acclimation …	Freezing tol._wt_con_20C_Col-0_1-1	ColN-1	20°C/18°C treated rosette samples (Col-0)
Arabidopsis	GSE18984	Micro-array	AT-00388	Treatment of Arabidopsis with low concentration of nitrate	Wang R	E-GEOD-18984, PRJNA120647	PubMed	rosette	seedling stage	Shoot samples of 10 days old Col-0 grown hydroponically (with agitation at 120rpm) under constant illumination at 25°C-27°C and then treated with 250μM KNO3 for 20min.	Col-0		Nitrate res. 2_wt_con_roo_KCl_20min_1-1	GSM469817	mock treated root samples (Col-0)
Arabidopsis	GSE19254	Micro-array	AT-00389	Cold acclimation in the sfr3-1 mutant	Garton S	E-GEOD-19254, PRJNA120799	PubMed	rosette	young flower	All aerial tissue samples of Col-0 plants, grown at 20°C under 8h light / 16h dark illumination for 38 days.	Col-0		Cold acc. 2_wt_con_1-1	GSM477824	untreated all aerial tissue samples (Col-0)
Arabidopsis	GSE19271	Micro-array	AT-00398	Identification of circadian transcripts that are co-regulated with [Ca2+]cyt	Robertson F	E-GEOD-19271, PRJNA120947	PubMed	rosette	young rosette	Aeral tissue samples of C24 plants (containing LUC and AEQ transgenes) grown under 12h light / 12h dark cycles, 70μmolm-2s-1, 19°C for 11 days and on day 12 transferred to constant light (100μmolm-2s-1) for 49h.	C24_CAB2::LUC_CaMV35S::AEQ		Circadian 4_C24(LUC+AEQ)_light/49h_1-1	GSM478022	circadian clock (Ca2+)cyt (C24_LUC_AEQ)
Arabidopsis	GSE19341	Micro-array	AT-00400	Arabidopsis pvip mutants	Schmidt D	E-GEOD-19341, PRJNA121715	PubMed	rosette	young flower	Arabidopsis accession Columbia-0. Origin: Poland; latitude of origin: 52°73'N, longitude of origin: 15°15'E. Col-0 is resistant to the isolate AG8 and susceptible to the isolate AG2-1 of soil-borne necrotrophic fungus Rhizoctonia solani. Freezing tolerance of non-acclimated Col-0 leaves: LT50 (temperature of 50% electrolyte leakage) = −5.34°C; freezing tolerance of Col-0 leaves after acclimation …	wildtype		PVIP_wt_1-1	GSM480402	Col-0
Arabidopsis	GSE19700	Micro-array	AT-00411	Time of day shapes the Arabidopsis drought transcriptomes	Wilkins O, Braeutigam K, Campbell MM	E-GEOD-19700, PRJNA121879	PubMed	rosette	developed flower	Whole rosette samples of Col-0 plants grown for 32 days under 12h light / 12h dark cycles without water limitation (watering every other morning). Samples were collected at 12h00 (midday, middle of the light period).	Col-0		Stress 13_wt_con_midday_1-1	GSM491666	untreated Col-0 rosette samples (midday)
Arabidopsis	GSE20221	Micro-array	AT-00426	Cellulose synthase mutants	Yves M	E-GEOD-20221, PRJNA124149	PubMed	rosette	developed rosette	Plants heterozygous for atcesA4 (irx5-2) EMS generated mutation (G-to-A nucleotide substitution resulting in a stop codon at amino acid position 995). AtCesA4 (At5g44030) encodes a member of the CesA family of cellulose synthase catalytic subunits essential for secondary cell wall cellulose synthesis. Plants heterozygous for atcesA4 mutation have wild type phenotype.	non-wildtype		Cellulose synth._atcesA4 het._1-1	GSM507015	atcesA4 het.
Arabidopsis	GSE6829	Micro-array	AT-00442	Group II-A WRKY transcription factors and early leaf senescence	Uelker B et al. / Schildknecht B	E-GEOD-6829, PRJNA99153	PubMed	rosette	young rosette	Entire rosette samples collected from 14d old Col-0 plants, mock-treated for 6h with MgCl2 solution.	Col-0		WRKY 2_wt_Col-0_MgCl2_6h_1-1	GSM157358	mock treated rosette samples (Col-0)
Arabidopsis	GSE26679	Micro-array	AT-00453	comparison of powdery mildew-induced gene expression between Col-0 and the edr1 mutant	Innes RW / MChristiansen K	E-GEOD-26679, PRJNA136581	PubMed	rosette	young flower	Whole rosette samples of Col-0 plants, collected 0h post inoculation with Golovinomyces cichoracearum.	Col-0		Pathogen res. 12_wt_con_0h_1-1	GSM656489	non-infected whole rosette samples (Col-0)
Arabidopsis	E-MTAB-375	Micro-array	AT-00467	Arabidopsis light and temperature response	Klie S		PubMed	rosette	untreated rosette samples (0min)	Arabidopsis accession Columbia-0. Origin: Poland; latitude of origin: 52°73'N, longitude of origin: 15°15'E. Col-0 is resistant to the isolate AG8 and susceptible to the isolate AG2-1 of soil-borne necrotrophic fungus Rhizoctonia solani. Freezing tolerance of non-acclimated Col-0 leaves: LT50 (temperature of 50% electrolyte leakage) = −5.34°C; freezing tolerance of Col-0 leaves after acclimation …	Col-0	wildtype	Light / temp._wt_con_0min_1-1	affy_ATH1_caldana_0	Rosette samples of Col-0 grown on soil for 4 weeks under short day conditions (8h light / 16h dark), then for 2 weeks under long day conditions (16h light (150μmol photons m-2 s-1) at 21°C / 8h dark at 18°C).
Arabidopsis	GSE23329 (subseries of GSE23331)	Micro-array	AT-00469	Transcriptome analysis of vtc2, abi4-102 and the corresponding double mutant abi4 vtc2	Kerchev P / Foyer CH	GSE23331, E-GEOD-23329, PRJNA133295	PubMed	rosette	developed rosette	Arabidopsis accession Columbia-0. Origin: Poland; latitude of origin: 52°73'N, longitude of origin: 15°15'E. Col-0 is resistant to the isolate AG8 and susceptible to the isolate AG2-1 of soil-borne necrotrophic fungus Rhizoctonia solani. Freezing tolerance of non-acclimated Col-0 leaves: LT50 (temperature of 50% electrolyte leakage) = −5.34°C; freezing tolerance of Col-0 leaves after acclimation …	wildtype		Ascorbate / ABA_wt_1-1	GSM572630	Col-0
Arabidopsis	GSE23330 (subseries of GSE23331)	Micro-array	AT-00470	Transcriptome analysis of vtc1, abi4-102 and wild type Col 0	Kerchev P / Foyer CH	GSE23331, E-GEOD-23330, PRJNA133297	PubMed	rosette	developed rosette	Arabidopsis accession Columbia-0. Origin: Poland; latitude of origin: 52°73'N, longitude of origin: 15°15'E. Col-0 is resistant to the isolate AG8 and susceptible to the isolate AG2-1 of soil-borne necrotrophic fungus Rhizoctonia solani. Freezing tolerance of non-acclimated Col-0 leaves: LT50 (temperature of 50% electrolyte leakage) = −5.34°C; freezing tolerance of Col-0 leaves after acclimation …	wildtype		Ascorbate / ABA 2_wt_1-1	GSM572647	Col-0
Arabidopsis	GSE23940	Micro-array	AT-00474	apum23_col3	Choi S / Abbasi N	E-GEOD-23940, PRJNA130319	PubMed	rosette	developed rosette	Not available.	wildtype	21 days	rRNA processing_wt_1-1	GSM590019	Col-3
Arabidopsis	GSE24077	Micro-array	AT-00476	Molecular characterization of the submergence response of Arabidopsis thaliana ecotype Columbia	Lee SC et al. / Bailey-Serres J	E-GEOD-24077, PRJNA130245	PubMed	rosette	developed rosette	Rosette samples of Col-0 grown in individual pots on soil under 9h light (200μmol photons m-2 s-1) / 15h dark cycles, 20°C, 70% relative humidity till the 9-10 leaf rosette stage, then (2h into the light period) shifted to darkness for 7h.	Col-0		Submergence_wt_con_light_roo_1-1	GSM591266	untreated root samples
Arabidopsis	GSE31158	Micro-array	AT-00498	Transient MPK6 activation in response to oxygen deprivation and reoxygenation is mediated by mitochondria and aids seedling survival in Arabidopsis	Chang R et al. / Bailey-Serres J	E-GEOD-31158, PRJNA144823	PubMed	rosette	seedling stage	Shoot samples of Col-0 grown for 10 days under normal oxygen conditions (21% O2) on solid medium (0.43 % (w/v) Murashige Skoog salts, 1% (w/v) sucrose, 0.4 % (w/v) phytagel; pH 5.75), 16h light (15µmol photons m-2 s-1) / 8h dark cycles, 23°C and then subjected to hypoxia stress for 2h under 0.15μmol photons s-1 m-2 illumination in an airtight Lucite chamber which was flooded with 99.998% argon.	Col-0		Hypoxia stress 8_wt_con_2h_roo_1-1	GSM771373	mock treated Col-0 root samples
Arabidopsis	GSE39268	Micro-array	AT-00512	Rosette iron deficiency transcript profiling in Arabidopsis thaliana ecotypes Kas-1 and Tsu-1	Waters BM / McInturf SA / Stein RJ	E-GEOD-39268, PRJNA170439	PubMed	rosette	bolting	Rosette samples of Kas-1 wild type grown for 24 days in iron-sufficient nutrient solution (seeds were initially sown in rockwool-filled, bottomless tubes that were first floated on iron-sufficient solution in foam rafts for 10 days, then placed for 14 days into holes in lids of containers filled with a solution of the same composition) under 16h light (150μmol photons m-2 s-1) / 8h dark cycles an…	Kas-1		Iron def. 7_Kas-1_con_+Fe_24h_ros_1-1	GSM959154_BrW_ATH1_121410_37_KpS24	mock treated Kas-1 rosette samples
Arabidopsis	GSE29187	Micro-array	AT-00542	Impact of RAP2.12 alterations on gene expression in hypoxic and aerobic conditions	Licausi F / Giorgi FM / van Dongen JT	E-GEOD-29187, PRJNA139995	PubMed	rosette	developed rosette	Rosette samples of Col-0 grown for 5 weeks on soil under normal oxygen conditions (21% O2), 8h light at 22°C / 16h dark at 18°C cycles, then placed for 1.5h in darkness under normal oxygen conditions. The mock treatment was started at 10am, 2h after beginning of the light period.	Col-0		Hypoxia stress 9_wt_con_21% O2_1.5h_1-1	GSM721835	mock treated rosette samples (Col-0)
Arabidopsis	GSE22836	Micro-array	AT-00556	Identification of ORS1 target genes using inducible overexpression system	Balazadeh S / Mueller-Roeber B	E-GEOD-22836, PRJNA127893	PubMed	rosette	flowers and siliques	Rosette samples of ORS1-DEX grown for 46 days on soil (16h light (80-120µmol m-2 s-1) at 20°C / 8h darkness at 16°C; relative humidity 60-75%), then sprayed with 0.05% ethanol, and incubated for 5h.	ORS1-DEX		Senescence 4_ORS1-DEX_con_5h_1-1	GSM564563	mock treated rosette samples (ORS1-DEX)
Arabidopsis	GSE38030	Micro-array	AT-00619	Arabidopsis cold regulated transcriptome, translatome and CSP1 RNA regulon	Juntawong P / Bailey-Serres J	E-GEOD-38030, PRJNA167103	PubMed	rosette	developed rosette	Total RNA from rosettes of p35S:HF-RPL18 (12-2-4) plants grown for 25 days and 14h on soil in a growth chamber (16h light (100μmol photons m-2 s-1) / 8h dark cycles) at 23°C. Samples were harvested 14h after the onset of light (ZT14). Other growth conditions: soil contained 150g of Osmocote 14-14-14 fertilizer (Scotts #90036) and 75g Marathon pesticide (Crop Production Services) per 3.4L.	p35S:HF-RPL18 (12-2-4)		Cold res. 2_p35S:HF-RPL18 (12-2-4)_con_12h_tot. RNA_1-1	GSM932734_01_TWTNS1_ATH1-121501_	total RNA (untreated p35S:HF-RPL18 (12-2-4))
Arabidopsis	E-MEXP-3733	Micro-array	AT-00638	Transcription profiling by array of Arabidopsis ABA-deficient mutant aba1-6 after infection with Plectosphaerella cucumerina	Sanchez A		PubMed	rosette	developed rosette	Rosette samples of Col-0 grown for 3 weeks on a mixture of soil and vermiculite (3:1) under 10h light (120-150μmol photons m-2 s-1) at 22°C / 14h dark at 20°C cycles and 50% relative humidity.	Col-0		Pathogen 15_wt_con_untreat._1-1	wtt0A1	untreated rosette samples (Col-0)
Arabidopsis	GSE43818	Micro-array	AT-00640	Expression data from WT, camta1/2, camta1/3, camta2/3, camta1/2/3 mutants	Kim Y et al. / Thomashow M	E-GEOD-43818, PRJNA187501	PubMed	rosette	developed rosette	Rosette samples of Col-0 grown for 21 day on soil under 12h light (120μmol photons m-2 s-1) / 12h dark cycles at 22°C. Rosettes were harvested at ZT4 (4h after the start of the light period).	Col-0		CAMTA 3_wt_con_1-1	GSM1071668_wt_warm_1	untreated Col-0 rosette samples
Arabidopsis	GSE43819	Micro-array	AT-00641	Expression data from WT, sid2-1	Kim Y et al. / Thomashow M	E-GEOD-43819, PRJNA187502	PubMed	rosette	developed rosette	Rosette samples of Col-0 grown for 23 days on soil under 12h light (120μmol photons m-2 s-1) / 12h dark cycles at 22°C. Rosettes were harvested at ZT4 (4h after the start of the light period).	Col-0		Cold res. 4_wt_con_1-1	GSM1071689_2_wt_warm_1	untreated Col-0 rosette samples
Arabidopsis	E-MTAB-641	Micro-array	AT-00648	Transcription profiling of Arabidopsis Col-0 wild type and agb1-1 mutant after infection with Plectosphaerella cucumerina	Delgado-Cerezo M		PubMed	rosette	developed rosette	Rosette samples of Col-0 grown for 3 weeks on soil under 10h light (150μmol photons m-2 s-1) / 14h dark cycles at 20°C-22°C.	Col-0		Pathogen 16_wt_con_untreat._1-1	A1	untreated rosette samples (Col-0)
Arabidopsis	GSE46621 (subseries of GSE46741)	Micro-array	AT-00662	Expression data from Arabidopsis thaliana seedlings	Rugnone M / Yanovsky M	GSE46741, E-GEOD-46621, PRJNA201242	PubMed	rosette	young rosette	Shoot samples of Col plants grown for 13.5 days on soil under 12h light / 12h dark cycles at 22°C, then, starting at the beginning of the dark period on day 14, kept for 6h in darkness.	Col		Circadian 7_wt_12h L / 12h D_13.5d_6h D_1-1	GSM1133313_Night_Time_Control_1_ATH1-121501_	circadian clock study 9 (6h dark)
Arabidopsis	E-MEXP-3791	Micro-array	AT-00675	Transcription profiling of Arabidopsis wild type (Col-0) and mutant plants (adg1-1, tpt-2, adg1-1/tpt-2) to investigate the response to low and high light stress	Häusler RE		PubMed	rosette	developed rosette	Rosette samples of Col-0 plants grown for 3 weeks on soil under 16h low light (30µmol photons m-2 s-1) at 22°C / 8h dark at 18°C cycles. The samples were harvested 3.5h after the beginning of the light period.	Col-0	Arabidopsis accession Columbia-0. Origin: Poland; latitude of origin: 52°73'N, longitude of origin: 15°15'E. Col-0 is resistant to the isolate AG8 and susceptible to the isolate AG2-1 of soil-borne necrotrophic fungus Rhizoctonia solani. Freezing tolerance of non-acclimated Col-0 leaves: LT50 (temperature of 50% electrolyte leakage) = −5.34°C; freezing tolerance of Col-0 leaves after acclimation …	Light 10_wt_LL_21d_ros_1-1	ZP0_Col-0_1	low light study 3 (Col-0)
Arabidopsis	GSE44342 (subseries of GSE44344), GSE44343 (subseries of GSE44344)	Micro-array	AT-00687	Effect of PCO1 overexpression	Weits DA / van Dongen J / Licausi F	GSE44344, E-GEOD-44342, E-GEOD-44343, PRJNA189507, PRJNA189508	PubMed	rosette	developed rosette	Rosette samples of Col-0 plants grown for 5 weeks on soil under normal oxygen conditions (21% O2 in air), 8h light at 22°C / 16h dark at 18°C cycles. Rosettes were harvested at 10am, 2h after the beginning of the light period.	Col-0		Hypoxia stress 11_wt_con_21% O2_35d_ros_1-1	GSM1083609_WT_N1	untreated rosette samples (Col-0)
Arabidopsis	E-MTAB-1344	Micro-array	AT-00693	Transcription profiling of Arabidopsis Col-0 wild type and RAP2.4a mutants under time-dependent light stress by transfer to high light	Dietz KJ / Vogel MO	---	PubMed	rosette	developed rosette	Rosette samples of Col-0 plants grown on soil mixture for 31 day and 6h under short day standard intensity light conditions (10h light (100µmol m-2 s-1) at 23°C / 14h dark at 18°C). For the last 6h the plants were kept in light. Other conditions: 55% relative humidity; soil mixture: Fruhsdorfer Erde Klocke P, perlite, and vermiculite (1:1:1).	Col-0	Arabidopsis accession Columbia-0. Origin: Poland; latitude of origin: 52°73'N, longitude of origin: 15°15'E. Col-0 is resistant to the isolate AG8 and susceptible to the isolate AG2-1 of soil-borne necrotrophic fungus Rhizoctonia solani. Freezing tolerance of non-acclimated Col-0 leaves: LT50 (temperature of 50% electrolyte leakage) = −5.34°C; freezing tolerance of Col-0 leaves after acclimation …	Light_wt_ML_31d+6h_ros_1-1	Col0-normal-normal-1	standard light (Col-0)
Arabidopsis	GSE51215	Micro-array	AT-00697	Transcriptome analysis in flavonoid overaccumulating and lacking Arabidopsis	Nakabayashi R et al. / Saito K	E-GEOD-51215, PRJNA221637	PubMed	rosette	developed rosette	Rosette samples of Col-0 plants grown for 3 weeks on solid growth medium with 1% sucrose under 16h light (40µmol s-1 m-2) / 8h dark cycles at 22°C. The growth medium was as described in (Valvekens et al., 1988, PNAS 85: 5536–5540).	Col-0		Flavonoids_wt_ros_1-1	GSM1240597_SK110	untreated rosette samples (Col-0)
Arabidopsis	GSE29699	Micro-array	AT-00595	Effect of gibberellins on metabolism during rosette growth in Arabidopsis	Ribeiro DM / Schippers JH / Mueller-Roeber B	E-GEOD-29699, PRJNA141183	PubMed	rosette cell	Not available	Ribosome-bound mRNA from rosettes of p35S:HF-RPL18 plants grown for 27 days on soil (one plant in a 100ml pot) under 16h light (180μmol m-2 s-1) at 22°C and 60% relative humidity / 8h dark at 16°C and 75% relative humidity cycles. Ribosome-bound mRNA was isolated via immunopurification of ribosomes carrying FLAG-tagged RPL18 with the anti-FLAG antibody	p35S:HF-RPL18		Hormones 14_p35S:HF-RPL18_con_untreat._1-1	GSM736722	Ribosome-bound mRNA from rosettes of p35S:HF-RPL18 plants grown for 27 days on soil (one plant in a 100ml pot) under 16h light (180μmol m-2 s-1) at 22°C and 60% relative humidity / 8h dark at 16°C and 75% relative humidity cycles. Ribosome-bound mRNA was isolated via immunopurification of ribosomes carrying FLAG-tagged RPL18 with the anti-FLAG antibody.
Arabidopsis	Other (Gruissem Lab)	Micro-array	AT-00018	Farnesylation mutant era1	Arnaud Gallichet / Andreas Fürholz / Oliver Laule	---	PubMed	seedling	seedling stage	Arabidopsis accession Columbia-0. Origin: Poland; latitude of origin: 52°73'N, longitude of origin: 15°15'E. Col-0 is resistant to the isolate AG8 and susceptible to the isolate AG2-1 of soil-borne necrotrophic fungus Rhizoctonia solani. Freezing tolerance of non-acclimated Col-0 leaves: LT50 (temperature of 50% electrolyte leakage) = −5.34°C; freezing tolerance of Col-0 leaves after acclimation …	wildtype		Prenylation_era_1-1	af190702_era	wildtype
Arabidopsis	TAIR:1006710873	Micro-array	AT-00087	AtGenExpress: Development baseline I	Weigel Lab	0	PubMed	seedling	seedling stage	Arabidopsis accession Columbia-0. Origin: Poland; latitude of origin: 52°73'N, longitude of origin: 15°15'E. Col-0 is resistant to the isolate AG8 and susceptible to the isolate AG2-1 of soil-borne necrotrophic fungus Rhizoctonia solani. Freezing tolerance of non-acclimated Col-0 leaves: LT50 (temperature of 50% electrolyte leakage) = −5.34°C; freezing tolerance of Col-0 leaves after acclimation …	Col-0	0	Dev. base._wt_lea_shoa_7d_4-1	ATGE_7_B2	0
Arabidopsis	TAIR:1006710873	Micro-array	AT-00093	AtGenExpress: root & shoot development	Scheres Lab	0	PubMed	seedling	young rosette	Arabidopsis accession Columbia-0. Origin: Poland; latitude of origin: 52°73'N, longitude of origin: 15°15'E. Col-0 is resistant to the isolate AG8 and susceptible to the isolate AG2-1 of soil-borne necrotrophic fungus Rhizoctonia solani. Freezing tolerance of non-acclimated Col-0 leaves: LT50 (temperature of 50% electrolyte leakage) = −5.34°C; freezing tolerance of Col-0 leaves after acclimation …	Col-0	0	Develop. 4_wt_seedl_sho_8d_1%suc_4-1	ATGE_96_A	0
Arabidopsis	E-MEXP-637	Micro-array	AT-00127	Transcription profiling of Arabidopsis seedlings of wild type, brx loss-of-function, and rescued brx lines	Mouchel CF/Osmont KS/Hardtke C	0	PubMed	seedling	seedling stage	At 4 days after germination in liquid media, Sav-0 seedlings were treated with 1µM IAA for 1 hour.	Sav-0	Arabidopsis ecotype from Slavice (Czechoslovakia); NASC ID: N1515	BRX_brx_BL_3h_seedl_3-1	S2a	IAA study 4 (Sav-0)
Arabidopsis	Other	Micro-array	AT-00155	AtGenExpress: Response to nitrate starvation and resupply in seedlings	Mark Stitt Lab	---	PubMed	seedling	seedling stage	Not available.	Col-0	Arabidopsis accession Columbia-0. Origin: Poland; latitude of origin: 52°73'N, longitude of origin: 15°15'E. Col-0 is resistant to the isolate AG8 and susceptible to the isolate AG2-1 of soil-borne necrotrophic fungus Rhizoctonia solani. Freezing tolerance of non-acclimated Col-0 leaves: LT50 (temperature of 50% electrolyte leakage) = −5.34°C; freezing tolerance of Col-0 leaves after acclimation …	Nutrient 6_nitr. starv._con_1-1	1	untreated seedlings
Arabidopsis	GSE1051, GSE680	Micro-array	AT-00168	Transcript profiling of Arabidopsis plant life cycle; seed development in LEAFY COTYLEDON1 mutants	Le BH et al. / Goldberg RB	E-GEOD-1051, E-GEOD-680, PRJNA87127, PRJNA87627	PubMed	seedling	seedling stage	Arabidopsis accession Wassilewskija-0. ABRC stock No.: CS6891. Origin: Vasil’yevka, Belarus.	0	0	Life cycle_wt_lea_8-1	GSM10457	0
Arabidopsis	GSE15689	Micro-array	AT-00337	A complementary role for ELF3 and TFL1 in the regulation of flowering time by ambient temperature	Strasser B et al. / Cerdan PD	E-GEOD-15689, PRJNA116641	PubMed	seedling	seedling stage	tfl1-1 seedlings grown for 10 days at 16°C, under continuous cool-white fluorescent light.	tfl1-1	TERMINAL FLOWER1 (TFL1) mutant, isolated in the Arabidopsis thaliana Columbia ecotype by using ethyl methanesulfonate mutagenesis.	Flowering 5_Col_16°C_seedl_1-1	GSM392683	16°C grown seedlings (tfl1-1)
Arabidopsis	GSE17159	Micro-array	AT-00390	Gene expression in pif1pif3pif4pif5 mutant under dark or red light conditions	Leivar P et al. / Quail PH	E-GEOD-17159, PRJNA119655	PubMed	seedling	Not available	Col-0 seedling samples, grown in constant red light (Rc) (6.7μmol/m2/s) at 21°C for 45h.	Col-0	Arabidopsis accession Columbia-0. Origin: Poland; latitude of origin: 52°73'N, longitude of origin: 15°15'E. Col-0 is resistant to the isolate AG8 and susceptible to the isolate AG2-1 of soil-borne necrotrophic fungus Rhizoctonia solani. Freezing tolerance of non-acclimated Col-0 leaves: LT50 (temperature of 50% electrolyte leakage) = −5.34°C; freezing tolerance of Col-0 leaves after acclimation …	Photomorph._pifq_con_dark_seedl_4-1	GSM429327	red study 3 (45h)
Arabidopsis	GSE37014	Micro-array	AT-00504	PFT1, the MED25 subunit of the plant Mediator complex, promotes flowering through CONSTANS dependent and independent mechanisms in Arabidopsis	Inigo S et al. / Cerdan PD	E-GEOD-37014, PRJNA157539	PubMed	seedling	seedling stage	Seedling samples of Col wild type grown for 10 days at 16°C under continuous white light (80µmol photons s-1 m-2) on solid MS medium.	Col	Arabidopsis ecotype Columbia. Origin: Poland. Altitude of the origin ≈ 200m (Duruflé et al., 2019, Data Brief. 25: 104318).	Temp. / flowering_Col_16°C_seedl_3-1	GSM908544_Col-0-16C-C	16°C study 2 (Col)
Arabidopsis	GSE30092 (subseries of GSE30094), GSE30093 (subseries of GSE30094)	Micro-array	AT-00658	Analysis of the effect of auxin biosynthesis inhibitor L-AOPP on the gene expression profile	Ogura T / Shimada Y	GSE30094, E-GEOD-30092, PRJNA155169, PRJNA155171	https://www-ncbi-nlm-nih-gov.ezproxy.u-pec.fr/geo/query/acc.cgi?acc=GSE30094	seedling	germinated seed	Seedling samples of Col-0 grown for 4 days (continuous light, 21°C) on solid 1/2 strength Murashige and Skoog medium containing DMSO (dimethyl sulfoxide).	Col-0	Arabidopsis accession Columbia-0. Origin: Poland; latitude of origin: 52°73'N, longitude of origin: 15°15'E. Col-0 is resistant to the isolate AG8 and susceptible to the isolate AG2-1 of soil-borne necrotrophic fungus Rhizoctonia solani. Freezing tolerance of non-acclimated Col-0 leaves: LT50 (temperature of 50% electrolyte leakage) = −5.34°C; freezing tolerance of Col-0 leaves after acclimation …	Auxin bios. inhib._wt_con_3h_seedl_LMS_1-1	GSM744711_W_Mock_Rep1	mock treated seedling samples (4d)
Arabidopsis	GSE14646 (subseries of GSE14663)	Micro-array	AT-00440	Gene expression in aerial parts of rice-Arabidopsis Os-LBD37 FOX plants	Albinsky D et al. / Hayashi N	GSE14663, E-GEOD-14646, PRJNA114433	PubMed	shoot	young rosette	Above ground parts of 18-day-old Arabidopsis empty vector (BIG) plants (T2 generation) grown on solid MS medium with 1% sucrose and 20 mg/l hygromycin under 16h light/8h dark at 22_x0001_°C (growth chamber).	BIG		LOB_ev_T2_hygro_1-1	GSM363539	hygromycin (BIG; T2)
Arabidopsis	GSE19245	Micro-array	AT-00464	Depleting cytosolic cysteine compromises the antioxidant capacity of the cytosol in Arabidopsis thaliana	López-Martín C / Romero LC / Gotor C	E-GEOD-19245, PRJNA120781	PubMed	shoot	young flower	Shoot samples of Col-0 grown for 2 weeks on MS medium with 0.25% (w/v) Phytagel) and 1% (w/v) sucrose, then transferred to hydroponic culture for 2 weeks, and then treated for 24h with CdCl2 (50μM final concentration). The hydroponics nutrient solution also contained 2mM Ca(NO3)2, 0.5mM KH2PO4, 0.75mM MgSO4, 10mM KNO3, 1.5µM CuSO4, 2µM ZnSO4, 10µM MnSO4, 50µM H3BO3, 0.1µM MoO3, 50µM KCl, 50µM Fe-…	Col-0		Cys synth. / Cd_wt_con_roo_1-1	GSM476827	untreated root samples (Col-0)
Arabidopsis	GSE29543	Micro-array	AT-00515	Molecular events during the early stage of callus induction	Xu C et al. / Hu Y	E-GEOD-29543, PRJNA141447	PubMed	shoot	seedling stage	Shoot segments were cut out from 10-days-old Col-0 plantlets and incubated on callus inducing medium for 24h. Plant growth conditions prior the treatment: solid Murashige and Skoog medium, 22°C, 16h light / 8h dark.	Col-0		Callus form._wt_con_0h_roo_1-1	GSM731295_XCY1_1	untreated root samples
Arabidopsis	GSE40076	Micro-array	AT-00517	Expression data from Arabidopsis roots and shoots grown with or without iron	Sivitz AB / Curie C / Vert G	E-GEOD-40076, PRJNA172742	PubMed	shoot	seedling stage	Shoot samples of Col-0 grown for 10 days on vertical plates containing solid half-strength Murashige and Skoog medium (pH 5.7) with 100µM FeEDTA, 1% sucrose; 21°C, 16h light / 8h darkness.	Col-0		Iron def. 8_wt_con_+Fe_sho_1-1	GSM984728_wt100s_10_20110906_ATH1-121501_	untreated Col-0 shoot samples
Arabidopsis	GSE33790 (subseries of GSE34004)	Micro-array	AT-00519	The response and recovery of Arabidopsis thaliana transcriptome to phosphate starvation [ATH1-121501]	Chua N et al. / Bajic VB	GSE34004, E-GEOD-33790, PRJNA156439	PubMed	shoot	shoot	Shoot samples of Col-0 grown hydroponically for 20 days in basal MGRL medium with sufficient phosphate (1.75mM sodium phosphate), then transferred to medium of the same composition for additional 10 days. Other plant growth conditions: 12h light (150µmol photons m-2 s-1) / 12h dark cycles; 22°C; MGRL medium as described in (Qin et al., 2008, Plant Cell 20: 1693-1707); media well aerated.	Col-0		Phosphate_wt_con_+Pi_10d_sho_1-1	GSM835808	developed rosette
Arabidopsis	GSE36789	Micro-array	AT-00520	Transcriptome Profiling of Roots and leaves Under High Osmotic Stress in Arabidopsis	Kinoshita N et al. / Chua N	E-GEOD-36789, PRJNA156743	PubMed	shoot	shoot	Shoot samples of Col-0 grown hydroponically for 30 days in basal MGRL medium under 12h light (150µmol photons m-2 s-1) / 12h dark cycles; 22°C; MGRL medium as described in (Qin et al., 2008, Plant Cell 20: 1693-1707).	Col-0		Osmotic stress 2_wt_con_sho_1-1	GSM901069_10ML1_051209	developed rosette
Arabidopsis	GSE22951	Micro-array	AT-00528	Transcript profiling of three genotypes by ultraviolet-B (UV-B) radiation	Kusano M / Otsuki H	E-GEOD-22951, PRJNA127801	PubMed	shoot	developed rosette	Shoot samples of Col-0 grown for 17 days on solid Murashige and Skoog medium with 1% sucrose at 22°C under 16h white light (50µmol s-1 m-2) / 8h dark cycles, then illuminated continuously with white light (60µmol s-1 m-2) for 24h at 22°C.	Col-0		UVB 2_wt_con_CL_24h_1-1	GSM566623	shift LD to CL (Col-0)
Arabidopsis	GSE22274	Micro-array	AT-00553	H. arabidopsidis EMWA1 infection, time course experiment	Barnaby JY	E-GEOD-22274, PRJNA128723	PubMed	shoot	shoot	Shoot samples of Col-0 grown for 10 days under 12h light / 12h dark cycles, 16-18°C, 80-100% relative humidity.	Col-0		Pathogen 9_Col-0_con_untreat._sho_1-1	GSM554311_WT_Emwa1_0dpi_rep1	seedling
Arabidopsis	GSE36011	Micro-array	AT-00561	Cyclin-dependent protein kinase E;1 (CDKE;1) is an essential component for mitochondrial retrograde signalling in Arabidopsis thaliana	Ng S / Giraud E	E-GEOD-36011, PRJNA151713	PubMed	shoot	developed rosette	Shoot samples of AOX1a:LUC grown for 14 days on solid Gamborg B5 medium supplemented with 3% sucrose (16h light / 8h darkness, 22°C), then sprayed with water, and incubated for 3h.	AOX1a:LUC		Mitochondrial sig._AOX1a:LUC_con_3h_1-1	GSM879334	mock treated shoot samples (AOX1a:LUC)
Arabidopsis	GSE32281	Micro-array	AT-00584	Transcriptome in Col, C24, and their F1 at 10 DAS	Fujimoto R	E-GEOD-32281, PRJNA146349	PubMed	shoot	developed rosette	Arabidopsis accession Columbia-0. Origin: Poland; latitude of origin: 52°73'N, longitude of origin: 15°15'E. Col-0 is resistant to the isolate AG8 and susceptible to the isolate AG2-1 of soil-borne necrotrophic fungus Rhizoctonia solani. Freezing tolerance of non-acclimated Col-0 leaves: LT50 (temperature of 50% electrolyte leakage) = −5.34°C; freezing tolerance of Col-0 leaves after acclimation …	wildtype		Heterosis_Col-0_1-1	GSM799759_Col-1	Col-0
Arabidopsis	GSE30281	Micro-array	AT-00598	Transcript profiling of Arabidopsis albino msh1 mutants	Xu Y / Mackenzie SA	E-GEOD-30281, PRJNA143605	PubMed	shoot	developed rosette	Arabidopsis accession Columbia-0. Origin: Poland; latitude of origin: 52°73'N, longitude of origin: 15°15'E. Col-0 is resistant to the isolate AG8 and susceptible to the isolate AG2-1 of soil-borne necrotrophic fungus Rhizoctonia solani. Freezing tolerance of non-acclimated Col-0 leaves: LT50 (temperature of 50% electrolyte leakage) = −5.34°C; freezing tolerance of Col-0 leaves after acclimation …	wildtype		MSH1_wt_1-1	GSM750306_SaM_ATH1_111708_01_Col	Col-0
Arabidopsis	E-MEXP-3726	Micro-array	AT-00649	Transcription profiling of Arabidopsis with or without dexamethasone (DEX)-inducible expression of developmental regulator FIL to identify FIL-responsive genes	Golz JF		PubMed	shoot	young rosette	Shoot samples of 35Spro::FIL:GR grown for 10 days on solid 0.5x Murashige and Skoog medium (8h light / 16h dark, 21°C), then sprayed with a solution containing 0.05% Silwet L-77 and 0.1% ethanol, and incubated for 4h.	35Spro::FIL:GR	Transgenic line (Col genetic background) expressing FIL:GR translational fusion from the constitutive CaMV35S promoter. FIL (FILAMENTOUS FLOWER, At2g45190) belongs to the YABBY (YAB) family of transcription factors and is a part of a regulatory network that establishes and maintains leaf adaxial-abaxial patterning; GR is the hormon binding domain (amino acids 512 through 795) of the rat glucocort…	FIL_35Spro::FIL:GR_con_4h_1-1	JohnGolzArray1	mock treated 35Spro::FIL:GR shoot samples (4h)
Arabidopsis	E-MEXP-2526	Micro-array	AT-00653	Transcription profiling of Arabidopsis plants grown under diurnal or circadian conditions	Espinoza C		PubMed	shoot	young flower	Shoot samples of Col-0 grown for 28 days on soil under short day conditions (8h light / 16h dark), then transferred to long day conditions (16h light (150µmol photons m-2 s-1) at 20°C / 8h dark at 18°C) for 12-17 days, and harvested 14h after the beginning of the light period (ZT14) on the experiment day 1.	Col-0	Arabidopsis accession Columbia-0. Origin: Poland; latitude of origin: 52°73'N, longitude of origin: 15°15'E. Col-0 is resistant to the isolate AG8 and susceptible to the isolate AG2-1 of soil-borne necrotrophic fungus Rhizoctonia solani. Freezing tolerance of non-acclimated Col-0 leaves: LT50 (temperature of 50% electrolyte leakage) = −5.34°C; freezing tolerance of Col-0 leaves after acclimation …	Circa./diur./cold_wt_LD_20°C_0h (ZT14)_1-1	Hannah_T0	long day study 3 (0h)
Arabidopsis	GSE41136	Micro-array	AT-00664	Arabidopsis transcription factor ANAC017 is a necessary and central control point for normal transcriptome changes in response to reactive oxygen signals, such as H2O2, and specific mitochondrial retrograde stress signals	Giraud E / Ng S	E-GEOD-41136, PRJNA175902	PubMed	shoot	developed rosette	Shoot samples of AOX1a:LUC grown for 14 days on solid Gamborg B5 medium supplemented with 3% (w/v) sucrose, then sprayed with deionized water, and incubated for 3h. Other conditions: 16h light (120µmol photons m-2 s-1) / 8h dark cycles, 22°C; plants were sprayed with water 4h after the beginning of the light period.	AOX1a:LUC		Mitochondrial sig. 2_AOX1a:LUC_con_3h_1-1	GSM1009032_Col_luc_water_1_ATH1	mock treated shoot samples (AOX1a:LUC)
Arabidopsis	GSE51474	Micro-array	AT-00666	rpl24b/WT polysome loading and transcript levels (Arabidopsis thaliana)	Kim B / von Arnim A	E-GEOD-51474, PRJNA223281	PubMed	shoot	seedling stage	Total RNA was isolated from shoots of 10-12 days old Ws seedlings grown on solid medium (1x Murashige and Skoog salts, 1% (w/v) sucrose; pH 5.7) under 16h light (80µmol photons m-2 s-1) / 8h dark cycles at 22°C. Samples were harvested 6h after the beginning of the light period.	Ws		Translation_wt_tot. RNA_1-1	GSM1246239_AVA080_WT_T1	total RNA study 2 (Ws)
Arabidopsis	GSE51480	Micro-array	AT-00667	PAB/WT polysome loading and transcript levels (Arabidopsis thaliana)	Kim B / von Arnim A	E-GEOD-51480, PRJNA223278	PubMed	shoot	seedling stage	Total RNA was isolated from shoots of 10-12 days old Col-0 seedlings grown on solid medium (1x Murashige and Skoog salts, 1% (w/v) sucrose; pH 5.7) under continuous light (80µmol photons m-2 s-1) at 22°C.	Col-0		Translation 2_wt_tot. RNA_1-1	GSM1246280_AVA039_WT_T1	total RNA study 3 (Col-0)
Arabidopsis	GSE49596	Micro-array	AT-00691	A New Mediator of Singlet Oxygen Responses in Chlamydomonas and Arabidopsis	Shao N / Duan G / Bock R	E-GEOD-49596, PRJNA214362	PubMed	shoot	seedling stage	Shoot samples of 12-day-old Col-0 plants grown on solid 0.5x Murashige and Skoog medium with 1% sucrose under continuous light (for the last 7 days at 10µmol photons m-2 s-1), then shifted to darkness for 3h.	Col-0		Light / 1O2 sig._wt_dark_3h_sho_1-1	GSM1202383_7659_RD71_20130620	shift low light to dark (Col-0)
Arabidopsis	GSE7570	Micro-array	AT-00245	ATR1_like_Clade_OE_and_miR	Malitsky S et al. / Aharoni A	E-GEOD-7570, PRJNA100341	PubMed	shoot apex	seedling stage	Arabidopsis accession Landsberg erecta-0. ABRC stock No.: CS20. Origin: Poland.	Ler-0		Polarity_wt_con_MYB29/76_1-1	GSM183504
Arabidopsis	GSE19261	Micro-array	AT-00061	Photoreceptor control of shoot meristem activity and leaf initiation	Lopez-Juez E	E-GEOD-19261, PRJNA120927	PubMed	shoot apical meristem	germinated seed	Shoot apical meristem samples of Ler-1 seedlings grown on Murashige and Skoog medium (without sucrose) in darkness for 3 days at 21°C.	Ler-1		Meristem/light_wt_con_ar_dark/3d_1-1	GSM477896	dark grown shoot apical meristem samples
Arabidopsis	SRP075604	RNA-seq	AT-00794	High resolution transcriptomic development map of Arabidopsis thaliana based on RNA-seq	Klepikova AV et al. / Penin AA	PRJNA314076	PubMed	blade	young rosette	Blade of the third, 3mm-long leaf was sampled from Col-0 plants 7 days after germination. Plant growth conditions: a climate chamber, 16h light / 8h dark cycles, Philips Master TL5 HO 54 W/840 lamps as the light source, 22°C, 50% relative humidity; substrate: vermiculite:soil (1:2). Prior germination, seeds were stratified at 4°C for 5 days. Sampling took place 10-11h after the beginning of the l…	Col-0	Arabidopsis accession Columbia-0. Origin: Poland; latitude of origin: 52°73'N, longitude of origin: 15°15'E. Col-0 is resistant to the isolate AG8 and susceptible to the isolate AG2-1 of soil-borne necrotrophic fungus Rhizoctonia solani. Freezing tolerance of non-acclimated Col-0 leaves: LT50 (temperature of 50% electrolyte leakage) = −5.34°C; freezing tolerance of Col-0 leaves after acclimation …	Tissues / dev._Col-0_roo_apex_7dag_10-1	SRR3581352	untreated root apical part samples (7dag)
Arabidopsis	GSE67777 (subseries of GSE67778)	RNA-seq	AT-00748	A genome-wide chronological study of gene expression and two histone modifications, H3K4me3 and H3K9ac, during developmental leaf senescence [RNA-seq]	Brusslan J et al. / Pellegrini M	GSE67778, E-GEOD-67777, SRP057076, PRJNA280870	PubMed	blade (lamina)	bolting	Blades of fully expanded rosette leaves were harvested from Col-0 plants grown for 29d under 20h light (30µmol photons m-2 s-1) / 4h dark cycles on soil (Sunshine LC1 mix, fertilized once per week with Gro Power Liquid 4-8-2) in a growth chamber (Percival AR-60).	Col-0	Arabidopsis accession Columbia-0. Origin: Poland; latitude of origin: 52°73'N, longitude of origin: 15°15'E. Col-0 is resistant to the isolate AG8 and susceptible to the isolate AG2-1 of soil-borne necrotrophic fungus Rhizoctonia solani. Freezing tolerance of non-acclimated Col-0 leaves: LT50 (temperature of 50% electrolyte leakage) = −5.34°C; freezing tolerance of Col-0 leaves after acclimation …	Senescence_Col-0_rleab_29d_1-2	SRR1964992	untreated rosette leaf blade samples (29d)
Arabidopsis	GSE81202	RNA-seq	AT-00823	Spatiotemporal analysis of shade-induced transcriptional reprogramming in Arabidopsis reveals patterns underlying organ-specific growth	Kohnen MV et al. / Fankhauser C	SRP074485, PRJNA320878	PubMed	cotyledon	seedling stage	Cotyledon samples of sterile Col-0 seedlings grown for 5 days and 5h under 16h white light (130µmol photons m-2 s-1; R/FR = 1.4; Lumilux cool white 18W/840 lamps) / 8h dark cycles at 21°C. Substrate: solid, ½ strength Murashige and Skoog medium covered with a nylon mesh. R/FR, red (640-700nm) to far-red (700-760nm) light ratio. The seedlings were collected 5h after the beginning of the light peri…	Col-0	Arabidopsis accession Columbia-0. Origin: Poland; latitude of origin: 52°73'N, longitude of origin: 15°15'E. Col-0 is resistant to the isolate AG8 and susceptible to the isolate AG2-1 of soil-borne necrotrophic fungus Rhizoctonia solani. Freezing tolerance of non-acclimated Col-0 leaves: LT50 (temperature of 50% electrolyte leakage) = −5.34°C; freezing tolerance of Col-0 leaves after acclimation …	Shade_Col-0_cot_high R/FR_180min_5do_5-2	SRR3480189	high R/FR (180min; cotyledon)
Arabidopsis	SRP185814	RNA-seq	AT-00817	RNA-seq analysis reveals organ-specific cold response in Arabidopsis thaliana	Klepikova AV et al. / Penin AA	PRJNA411947	PubMed	leaf	developed flower	Col-0 plants were grown until anthesis of the 1st flower in a climate chamber on a mixture of vermiculite and soil (1:2) under 16h light / 8h dark cycles at 22°C, then exposed to 4°C for 27h. Afterward, the 1st flower was sampled. The cold treatment started 5h after the beginning of the light period; i.e., sampling took place 8h after the beginning of the light period the next day.	Col-0	Arabidopsis accession Columbia-0. Origin: Poland; latitude of origin: 52°73'N, longitude of origin: 15°15'E. Col-0 is resistant to the isolate AG8 and susceptible to the isolate AG2-1 of soil-borne necrotrophic fungus Rhizoctonia solani. Freezing tolerance of non-acclimated Col-0 leaves: LT50 (temperature of 50% electrolyte leakage) = −5.34°C; freezing tolerance of Col-0 leaves after acclimation …	Cold / tissues_Col-0_flo_4°C_27h_1st flo_14-2	SRR8570483	cold (27h; 1st flower)
Arabidopsis	GSE35408	RNA-seq	AT-00705	Brassinosteroid, gibberellin, and phytochrome impinge on a common transcription module in Arabidopsis	Bai M / Wang Z	E-GEOD-35408, SRP010642, PRJNA152799	PubMed	hypocotyl	germinated seed	Hypocotyl samples of Col-0 seedlings grown for 4.5 days in darkness on solid medium (0.5x Murashige and Skoog salts, 1% sucrose, 0.68% agar) containing 1μM paclobutrazol (an inhibitor of gibberellin (GA) biosynthesis), then treated with gibberellic acid (GA3) as follows: the seedlings were flooded with 10μM GA3 solution (5ml per plate) for 5min, then most of the GA3 solution was removed and the s…	Col-0	Arabidopsis accession Columbia-0. Origin: Poland; latitude of origin: 52°73'N, longitude of origin: 15°15'E. Col-0 is resistant to the isolate AG8 and susceptible to the isolate AG2-1 of soil-borne necrotrophic fungus Rhizoctonia solani. Freezing tolerance of non-acclimated Col-0 leaves: LT50 (temperature of 50% electrolyte leakage) = −5.34°C; freezing tolerance of Col-0 leaves after acclimation …	Hormones 18_Col-0_PAC_4.5d_PAC + GA3_12h_hyp_4-2	SRR515490	paclobutrazol + GA3 (Col-0)
Arabidopsis	GSE132861	RNA-seq	AT-00840	Tissue specific light response during Arabidopsis de-etiolation	Chory J / Burko Y / Pedmale U	SRP201662, PRJNA549286	PubMed	hypocotyl	germinated seed	Hypocotyl samples of Col-0 seedlings grown for 3 days in darkness at 21°C, then shifted to white light (100µmol photons m-2 s-1) for 30min. Before germination in darkness, seeds were surface-sterilized, plated on solid ½ strength Linsmaier and Skoog (LS) medium covered with a nylon mesh (100μm, 44% open area), and stratified for 7 days at 4°C in the dark; germination was induced by exposing the s…	Col-0	Arabidopsis accession Columbia-0. Origin: Poland; latitude of origin: 52°73'N, longitude of origin: 15°15'E. Col-0 is resistant to the isolate AG8 and susceptible to the isolate AG2-1 of soil-borne necrotrophic fungus Rhizoctonia solani. Freezing tolerance of non-acclimated Col-0 leaves: LT50 (temperature of 50% electrolyte leakage) = −5.34°C; freezing tolerance of Col-0 leaves after acclimation …	De-etiolation_Col-0_seedl hyp_dark_3d_light_30min_3do_10-1	SRR9312947	shift dark to light (30min; hypocotyl)
Arabidopsis	SRP075604	RNA-seq	AT-00699	High resolution transcriptomic development map of Arabidopsis thaliana based on RNA-seq	Klepikova AV et al. / Penin AA	PRJNA314076	PubMed	leaf	developed flower	The whole third leaf was sampled from Col-0 plants at anthesis of the first flower. Plant growth conditions: a climate chamber, 16h light / 8h dark cycles, Philips Master TL5 HO 54 W/840 lamps as the light source, 22°C, 50% relative humidity; substrate: vermiculite:soil (1:2). Prior germination, seeds were stratified at 4°C for 5 days. Sampling took place 10-11h after the beginning of the light p…	Col-0	Arabidopsis accession Columbia-0. Origin: Poland; latitude of origin: 52°73'N, longitude of origin: 15°15'E. Col-0 is resistant to the isolate AG8 and susceptible to the isolate AG2-1 of soil-borne necrotrophic fungus Rhizoctonia solani. Freezing tolerance of non-acclimated Col-0 leaves: LT50 (temperature of 50% electrolyte leakage) = −5.34°C; freezing tolerance of Col-0 leaves after acclimation …	Circadian system_rve8-1 CCR2::LUC_con_4h_seedl_1-1	SRR3581847	untreated leaf samples (anthesis)
Arabidopsis	GSE39463	RNA-seq	AT-00702	Time-course RNA-seq analysis of the barley MLA1 immune receptor-mediated response to barley powdery mildew fungus Bgh in Arabidopsis thaliana	Maekawa T et al. / Schulze-Lefert P	E-GEOD-39463, SRP014482, PRJNA171012	PubMed	leaf	developed rosette	Rosette leaf samples of pen2-1 pad4-1 sag101-2 MLA1-HA plants grown for 3-4 weeks (12h light (150μmol photons m-2 sec-1) /12h dark cycles; 20-23°C; turf substrate), then inoculated with conidiospores of Blumeria graminis f. sp. hordei isolate A6 using a settling tower, and incubated for 12h.	pen2-1 pad4-1 sag101-2 MLA1-HA	Transgenic mutant line B12 with: 1) EMS-generated nonsense mutation (Trp 48 → stop) in PEN2 (Penetration 2, At2g44490); 2) EMS-generated nonsense mutation (Trp 359 → stop) in PAD4 (Phytoalexin deficient 4, At3g52430); 3) dSpm transposon insertion in an exon encoding the lipase domain of SAG101 (Senescence-associated gene 101, At5g14930); and 4) expressing Hordeum vulgare MLA1 (tagged with the HA …	Non-ad. pathogen_pen2-1 pad4-1 sag101-2 MLA1-HA_B. gram. h. (A6)_12hpi_lea_6-2	SRR525126	B. graminis f. sp. hordei (pen2-1 pad4-1 sag101-2 MLA1-HA; A6; 12hpi)
Arabidopsis	GSE54677	RNA-seq	AT-00708	Transcriptional gene silencing by Arabidopsis Microrchidia homologues involves the formation of heteromers	Hale CJ	E-GEOD-54677, SRP036525, PRJNA237334	PubMed	leaf	developed rosette	Rosette leaf samples of atmorc6-3 plants grown for 20 days under continuous light at 22°C.	atmorc6-3	Knockout mutant carrying T-DNA insertion (GABI-Kat 599B06) in the 4th (3rd translated) exon of AtMORC6 (Arabidopsis thaliana Microrchidia 6; At1g19100). AtMORC6 is an ATPase involved in transposon and non-transposon gene silencing. AtMORC6 physically interacts with AtMORC1 and AtMORC2 within two different complexes. The SDC (Suppressor of drm2 cmt3, At2g17690) gene and several transposable elemen…	Gene silencing_atmorc6-3_lea_exper. 2_8-2	SRR1159838	untreated rosette leaf samples (atmorc6-3)
Arabidopsis	GSE34318	RNA-seq	AT-00713	Mapping regulatory elements using signatures of open chromatin in Arabidopsis thaliana	Zhang W et al. / Jiang J	E-GEOD-34318, SRP009678, PRJNA151473	PubMed	leaf	young rosette	Rosette leaf samples of Col-0 plants grown for 14 days on 0.5x Murashige and Skoog medium under 16h light / 8h dark cycles at 23°C.	Col-0	Arabidopsis accession Columbia-0. Origin: Poland; latitude of origin: 52°73'N, longitude of origin: 15°15'E. Col-0 is resistant to the isolate AG8 and susceptible to the isolate AG2-1 of soil-borne necrotrophic fungus Rhizoctonia solani. Freezing tolerance of non-acclimated Col-0 leaves: LT50 (temperature of 50% electrolyte leakage) = −5.34°C; freezing tolerance of Col-0 leaves after acclimation …	Tissues 5_Col-0_lea_1-2	SRR388666	untreated rosette leaf samples (Col-0)
Arabidopsis	GSE34318	RNA-seq	AT-00714	Mapping regulatory elements using signatures of open chromatin in Arabidopsis thaliana	Zhang W et al. / Jiang J	E-GEOD-34318, SRP009678, PRJNA151473	PubMed	leaf	young rosette	Rosette leaf samples of Col-0 plants grown for 14 days on 0.5x Murashige and Skoog medium under 16h light / 8h dark cycles at 23°C.	Col-0	Arabidopsis accession Columbia-0. Origin: Poland; latitude of origin: 52°73'N, longitude of origin: 15°15'E. Col-0 is resistant to the isolate AG8 and susceptible to the isolate AG2-1 of soil-borne necrotrophic fungus Rhizoctonia solani. Freezing tolerance of non-acclimated Col-0 leaves: LT50 (temperature of 50% electrolyte leakage) = −5.34°C; freezing tolerance of Col-0 leaves after acclimation …	Temp. ind. auto-immun. 2_35S:RPS4-HS_28°C_3.5wk_lea_2-1	SRR388666	untreated rosette leaf samples (Col-0)
Arabidopsis	GSE40216	RNA-seq	AT-00718	Study of expression changes and alternative splicing events during RPS4-mediated resistance in Arabidopsis using a temperature-inducible system which mirrors pathogen-infection	Blanvillain-Baufumé S et al. / Jimenez-Gomez J	SRP014919, PRJNA173214	PubMed	leaf	developed rosette	Leaf samples of 35S:RPS4-HS plants grown for 3.5 weeks on soil at 28°C under 10h light (150-200µmol photons m-2 s-1) / 14h dark cycles, 65% relative humidity.	35S:RPS4-HS	Transgenic line over-expressing Col-0 RPS4 (tagged with HA-StrepII) from the constitutive CaMV35S promoter. RPS4 (At5g45250) is a TNL (Toll/Interleukin-1 (TIR) type nucleotide-binding domain leucine-rich repeat (NB-LRR)) receptor that recognizes bacterial Type III secreted effector AvrRps4. RPS4 is localized both at the membranes of endoplasmic reticulum and in the nucleus. Presence of RPS4 in th…	NMD / pathogen res._pad4-1_lea_1-1	SRR545203_1	28°C (35S:RPS4-HS)
Arabidopsis	GSE37644	RNA-seq	AT-00720	MORC family ATPases required for heterochromatin condensation and gene silencing	Moissiard G et al. / Jacobsen S	E-GEOD-37644, SRP012587, PRJNA162669	PubMed	leaf	young rosette	Rosette leaf samples of SDC::GFP cmt3-11 atmorc1-3 plants grown for 14 days under continuous light.	SDC::GFP cmt3-11 atmorc1-3	Transgenic mutant line carrying: 1) a construct that consists of the SDC promoter (including 2.4kb region upstream of the SDC transcriptional start site), NLS-GFP (nucleus-localized green fluorescent protein; NLS = Simian Virus 40 (SV40) Nuclear Localization Signal), and the CaMV35S terminator; 2) T-DNA insertion (SALK_148381) in CMT3 (Chromomethylase 3, At1g69770); 3) EMS-generated nonsense muta…	Gene silencing 2_SDC::GFP cmt3-11 atmorc1-3_lea_7-1	SRR493045	untreated rosette leaf samples (SDC::GFP cmt3-11 atmorc1-3)
Arabidopsis	GSE55884	RNA-seq	AT-00725	BCAA catabolic mutants in prolonged darkness	Peng C / Last RL	E-GEOD-55884, SRP040120, PRJNA241198	PubMed: Peng C, Uygun S, Shiu SH, Last RL. The Impact of the Branched-Chain Ketoacid Dehydrogenase Complex on Amino Acid Homeostasis in Arabidopsis. Plant Physiol. 2015 Nov;169(3):1807-20. doi: 10.1104/pp.15.00461. Epub 2015 May 18.	leaf	developed rosette	Rosette leaf samples of pad4-1 plants grown on soil for 21 day under 16h light / 8h dark cycles at 21°C.	pad4-1	EMS-generated mutant carrying nonsense mutation (Trp 359 → stop) in PAD4 (Phytoalexin deficient 4, At3g52430). PAD4 is a lipase-like protein involved in resistance (R) gene-mediated effector-triggered immunity, basal immunity, and nonhost resistance. PAD4 directly interacts with EDS1 (encoded by At3g48090), PAD4-EDS1 complex is localized both in the nucleus and in the cytosol. When plants are ino…	Prol. darkness / BCAAs_Col-0_L/D_35d_D_72h_lea_13-1	SRR1192255	untreated rosette leaf samples (pad4-1)
Arabidopsis	GSE57579	RNA-seq	AT-00732	RNA-seq analysis of alternative splicing events in duplicated genes of Arabidopsis thaliana indicates considerable qualitative and quantitative divergence	Tack D / Adams K	E-GEOD-57579, SRP041897, PRJNA246731	PubMed	leaf	developed rosette	First true leaf samples of Col-0 plants grown for 20 days in a growth chamber under 16h light / 8h dark cycles at 20°C and 70% relative humidity.	Col-0	Arabidopsis accession Columbia-0. Origin: Poland; latitude of origin: 52°73'N, longitude of origin: 15°15'E. Col-0 is resistant to the isolate AG8 and susceptible to the isolate AG2-1 of soil-borne necrotrophic fungus Rhizoctonia solani. Freezing tolerance of non-acclimated Col-0 leaves: LT50 (temperature of 50% electrolyte leakage) = −5.34°C; freezing tolerance of Col-0 leaves after acclimation …	Tissues 6_Col-0_lea_1-1	SRR1283943_1	untreated rosette leaf samples (Col-0)
Arabidopsis	GSE37644	RNA-seq	AT-00736	MORC family ATPases required for heterochromatin condensation and gene silencing	Moissiard G et al. / Jacobsen S	E-GEOD-37644, SRP012587, PRJNA162669	PubMed	leaf	young rosette	Rosette leaf samples of atmorc6-3 plants grown for 14 days under continuous light.	atmorc6-3	Knockout mutant carrying T-DNA insertion (GABI-Kat 599B06) in the 4th (3rd translated) exon of AtMORC6 (Arabidopsis thaliana Microrchidia 6; At1g19100). AtMORC6 is an ATPase involved in transposon and non-transposon gene silencing. AtMORC6 physically interacts with AtMORC1 and AtMORC2 within two different complexes. The SDC (Suppressor of drm2 cmt3, At2g17690) gene and several transposable elemen…	Pathogen 19_Col-0_B. cin._14hpi_lea_3-1	SRR493038	untreated rosette leaf samples (atmorc6-3)
Arabidopsis	E-MTAB-4450	RNA-seq	AT-00742	Transcription profiling of Arabidopsis after treatment with Pseudomonas syringae pv. tomato	Heber S	SRP010938, PRJNA156671	PubMed	leaf	developed rosette	Col-0 plants were grown for 6 weeks on soil (8h light / 16h dark cycles, 24°C, 70% relative humidity), then mock-inoculated by infiltrating 10mM MgSO4 solution into the rosette leaves. The infiltrated leaves were harvested 1h after mock-inoculation.	Col-0	Arabidopsis accession Columbia-0. Origin: Poland; latitude of origin: 52°73'N, longitude of origin: 15°15'E. Col-0 is resistant to the isolate AG8 and susceptible to the isolate AG2-1 of soil-borne necrotrophic fungus Rhizoctonia solani. Freezing tolerance of non-acclimated Col-0 leaves: LT50 (temperature of 50% electrolyte leakage) = −5.34°C; freezing tolerance of Col-0 leaves after acclimation …	Pathogen 20_Col-0_con_1hpi_lea_1-1	SRS292180	mock inoculated rosette leaf samples (1hpi)
Arabidopsis	GSE57579	RNA-seq	AT-00743	RNA-seq analysis of alternative splicing events in duplicated genes of Arabidopsis thaliana indicates considerable qualitative and quantitative divergence	Tack D / Adams K	E-GEOD-57579, SRP041897, PRJNA246731	PubMed	leaf	developed rosette	First true leaf samples of Col-0 plants grown for 20 days in a growth chamber under 16h light / 8h dark cycles at 20°C and 70% relative humidity.	Col-0	Arabidopsis accession Columbia-0. Origin: Poland; latitude of origin: 52°73'N, longitude of origin: 15°15'E. Col-0 is resistant to the isolate AG8 and susceptible to the isolate AG2-1 of soil-borne necrotrophic fungus Rhizoctonia solani. Freezing tolerance of non-acclimated Col-0 leaves: LT50 (temperature of 50% electrolyte leakage) = −5.34°C; freezing tolerance of Col-0 leaves after acclimation …	Stress 18_An-1_mild drought_6d_3rd rlea_7-1	SRR1283943_1	untreated rosette leaf samples (Col-0)
Arabidopsis	E-MTAB-4151	RNA-seq	AT-00744	Transcriptional response of Arabidopsis thaliana in systemic acquired resistance: critical roles for pipecolic acid and salicylic acid	Zeier J	ERP013651, PRJEB12204	PubMed	leaf	developed rosette	Five to six week-old Col-0 plants were mock-inoculated by infiltrating 10mM MgCl2 solution into three lower (1°) rosette leaves of each plant. The plants were incubated for 48h, then non-inoculated upper (2°) rosette leaves were harvested. Plant growth conditions: the plants were grown on a mixture of soil, vermiculite, and sand (8:1:1) under 10h light (100μmol photons m-2 sec-1) at 21°C / 14h da…	Col-0	Arabidopsis accession Columbia-0. Origin: Poland; latitude of origin: 52°73'N, longitude of origin: 15°15'E. Col-0 is resistant to the isolate AG8 and susceptible to the isolate AG2-1 of soil-borne necrotrophic fungus Rhizoctonia solani. Freezing tolerance of non-acclimated Col-0 leaves: LT50 (temperature of 50% electrolyte leakage) = −5.34°C; freezing tolerance of Col-0 leaves after acclimation …	SAR 6_Col-0_con_48hpi_not inoc. lea_exper. 2_5-1	ERR1194827	mock inoculated rosette leaf samples (Col-0; experiment 2)
Arabidopsis	GSE43616	RNA-seq	AT-00780	Time-course transcriptome of wild-type Arabidopsis leaf	Woo H et al. / Nam H	E-GEOD-43616, SRP018034, PRJNA186843	PubMed	leaf	developed rosette	The 4th rosette leaf (senescing, almost yellow) was sampled 30 days after its emergence. The plants, Col wild type, were grown under 16h light / 8h dark cycles; sampling took place 4h after the beginning of the light period.	Col	Arabidopsis ecotype Columbia. Origin: Poland. Altitude of the origin ≈ 200m (Duruflé et al., 2019, Data Brief. 25: 104318).	Leaf lifespan_Col_rlea_30dpe_4th rlea_14-1	SRR2079784	leaf development (30dpe)
Arabidopsis	E-MTAB-3279	RNA-seq	AT-00795	Control stress dataset for transcriptomic developmental map of Arabidopsis thaliana	Klepikova AV et al. / Penin AA	ERP009505, PRJEB8427	https://pubmed.ncbi.nlm.nih.gov/27549386/	leaf	young rosette	Third rosette leaf was sampled from Col-0 plants grown in a climate chamber at 22°C till 21 day after germination, then exposed to 4°C for 1h. Other conditions: 16h light / 8h dark cycles, Philips Master TL5 HO 54 W/840 lamps as the light source, 50% relative humidity; substrate: vermiculite:soil (1:2); prior germination, seeds were stratified at 4°C for 3 days.	An-1	Arabidopsis accession Antwerp-1. Origin: Antwerp, Belgium. When 4-day-old An-1 seedlings are exposed to mild drought stress (soil water content (SWC) of 1.2g H2O g-1 dry soil) for 6 days, area of their 3rd rosette leaf is reduced by approx. 20% compared to that of control An-1 seedlings grown for 4+6 days at SWC of 2.2g H2O g-1 dry soil. When 4-day-old An-1 seedlings are exposed to mild drought s…	Stress_Col-0_4°C_12h_rlea_4-1	An1_S1	drought (An-1)
Arabidopsis	E-MTAB-7978	RNA-seq	AT-00798	Arabidopsis tissue atlas	Mergner J et al. / Kuster B	ERP115370, PRJEB32665	PubMed	leaf	Not available	The 7th rosette leaf was sampled from 22-day-old Col-0 plants grown under continuous light at 22°C.	Col-0	Arabidopsis accession Columbia-0. Origin: Poland; latitude of origin: 52°73'N, longitude of origin: 15°15'E. Col-0 is resistant to the isolate AG8 and susceptible to the isolate AG2-1 of soil-borne necrotrophic fungus Rhizoctonia solani. Freezing tolerance of non-acclimated Col-0 leaves: LT50 (temperature of 50% electrolyte leakage) = −5.34°C; freezing tolerance of Col-0 leaves after acclimation …	Tissues_Col-0_rlea_7th rlea_22do_18-1	ERR3333419	untreated 7th rosette leaf samples (22d)
Arabidopsis	E-MTAB-4683	RNA-seq	AT-00824	Leaf transcriptomes of Arabidopsis thaliana colonized by representative phyllosphere commensals alone and in combination with the pathogen Pseudomonas syringae DC3000	Vogel C et al. / Vorholt JA	ERP015521, PRJEB13938	PubMed	leaf	seedling stage	Surface-sterilized Col-0 seeds were placed on a solid medium in a microbox (8 seeds per microbox) and inoculated with Methylobacterium extorquens PA1 by pipetting 5μl of bacterial suspension (OD600 = 0.5, in 10mM MgCl2) onto each seed. The seeds were germinated under 16h light / 8h dark cycles for 7 days; from then on, the plants were shifted to 9h light / 15h dark cycles. At the age of 21 days, …	Col-0	Col-0	Commensal / pathogen_Col-0_rlea_M. extorq._23do_3-2	ERR1406288	0
Arabidopsis	GSE43616	RNA-seq	AT-00837	Time-course transcriptome of wild-type Arabidopsis leaf	Woo H et al. / Nam H	E-GEOD-43616, SRP018034, PRJNA186843	PubMed	leaf	leaf development (10dpe)	Bay-0 plants were grown under 10h light (120µmol photons m-2 s-1) / 14h dark cycles at 22°C in pots filled with a substrate (except for a hole for a plant, the substrate was covered with a mesh). 35-day-old plants were completely submerged in water and kept for 2 days under 10h light / 14h dark cycles; due to submergence, light intensity at the plant level decreased to 50µmol photons m-2 s-1. Aft…	Col	Arabidopsis ecotype Columbia. Origin: Poland. Altitude of the origin ≈ 200m (Duruflé et al., 2019, Data Brief. 25: 104318).	Submergence_Bay-0_rlea_subm. + dark_2d_37do_19-3	SRR2079788	The 4th rosette leaf (expanding) was sampled 10 days after its emergence. The plants, Col wild type, were grown under 16h light / 8h dark cycles; sampling took place 4h after the beginning of the light period.
Arabidopsis	GSE86583	RNA-seq	AT-00857	Sexual-lineage-specific DNA methylation regulates meiosis in Arabidopsis	Walker J et al. / Feng X	SRP087631, PRJNA342309	PubMed	leaf	40 day old	Rosette leaf samples of 40-day-old Col-0 plants grown in a growth chamber under 16h light / 8h dark cycles at 21°C and 70% relative humidity.	Col-0	Arabidopsis accession Columbia-0. Origin: Poland; latitude of origin: 52°73'N, longitude of origin: 15°15'E. Col-0 is resistant to the isolate AG8 and susceptible to the isolate AG2-1 of soil-borne necrotrophic fungus Rhizoctonia solani. Freezing tolerance of non-acclimated Col-0 leaves: LT50 (temperature of 50% electrolyte leakage) = −5.34°C; freezing tolerance of Col-0 leaves after acclimation …	Gametogenesis / DNA methylation_Col-0_rlea_3-1	GSM2306324	untreated rosette leaf samples (Col-0)
Arabidopsis	GSE65740	RNA-seq	AT-00729	Transcriptome analysis of apoplastic reactive oxygen species signaling and dissection of its regulatory pathways	Xu E / Vaahtera L / Brosché M	E-GEOD-65740, SRP053347, PRJNA274887	PubMed	rosette	developed rosette	Rosette samples of Col-0 plants grown for 3 weeks on peat/vermiculite mixture (1:1) in a growth chamber, then exposed to 350nl L-1 ozone for 2h. Other conditions: 12h light at 22°C and 70% relative humidity / 12h dark at 19°C and 90% relative humidity cycles.	Col-0	Arabidopsis accession Columbia-0. Origin: Poland; latitude of origin: 52°73'N, longitude of origin: 15°15'E. Col-0 is resistant to the isolate AG8 and susceptible to the isolate AG2-1 of soil-borne necrotrophic fungus Rhizoctonia solani. Freezing tolerance of non-acclimated Col-0 leaves: LT50 (temperature of 50% electrolyte leakage) = −5.34°C; freezing tolerance of Col-0 leaves after acclimation …	Ozone 3_Col-0_O3_2h_ros_exper. 2_7-2	SRR1793502	ozone (Col-0; experiment 2)
Arabidopsis	GSE61542	RNA-seq	AT-00730	Quantitative trait loci mapping and transcriptome analysis reveal candidate genes regulating the response to ozone in Arabidopsis thaliana	Xu E et al. / Brosché M	E-GEOD-61542, SRP047297, PRJNA261430	PubMed	rosette	developed rosette	Rosette samples of Te-0 plants grown for 3 weeks on peat/vermiculite mixture (1:1) in a growth chamber, then exposed to 350nl L-1 ozone for 2h. Other conditions: 12h light at 22°C and 70% relative humidity / 12h dark at 19°C and 90% relative humidity cycles.	Te-0	Arabidopsis natural accession: Tenela-0 from Tenela, Finland (latitude of origin: 60°07'N, longitude of origin: 23°18'E). Freezing tolerance of non-acclimated Te-0 leaves: LT50 (temperature of 50% electrolyte leakage) = −7.00°C; freezing tolerance of Te-0 leaves after acclimation at 4°C under 16h photoperiod (90µmol photons m-2 s-1) for 14 days: LT50 = −10.87°C. Acclimated Te-0 leaves accumulate …	Ozone 4_Te-0_O3_2h_ros_5-2	SRR1578864	ozone (Te-0)
Arabidopsis	GSE69077 (subseries of GSE81496)	RNA-seq	AT-00751	Comparative transcriptome analysis in response to heat stress in Arabidopsis thaliana and Arabidopsis lyrata	Pietzenuk B et al. / Pecinka A	GSE81496, E-GEOD-69077, SRP058527, PRJNA284487	PubMed	rosette	young rosette	Rosette samples of Col-0 plants grown for 3 weeks on soil under 16h light / 8h dark cycles at 21°C.	Col-0		Heat stress 5_Col-0_con_21°C_ros_1-1	SRR2033948	untreated rosette samples
Arabidopsis	GSE64397	RNA-seq	AT-00752	Determinants of nucleosome positioning and their influence on plant gene expression	Liu M / Shiu S	E-GEOD-64397, SRP051400, PRJNA270886	PubMed	rosette	developed rosette	Rosette samples of Col-0 plants grown for 4 weeks on soil under 16h light (100µmol photons m-2 s-1) / 8h dark cycles, then sprayed with water and incubated for 1h.	Col-0		Coronatine_Col-0_con_1h_ros_1-1	SRR1727529	mock treated rosette samples (Col-0)
Arabidopsis	GSE79855 (subseries of GSE79885)	RNA-seq	AT-00756	Transcriptome analysis of apoplastic reactive oxygen species (ROS) signaling and dissection of the roles of WRKY25, WRKY33 and WRKY75 in the transcriptional reprogramming triggered by apoplastic ROS	Vaahtera L / Vuorinen K / Brosché M	GSE79885, E-GEOD-79855, SRP072786, PRJNA317230	PubMed	rosette	developed rosette	Rosette samples of Col-0 plants grown for 3 weeks and 2h on peat/vermiculite mixture (1:1) in a growth chamber under 12h light at 22°C and 70% relative humidity / 12h dark at 19°C and 90% relative humidity cycles.	Col-0		Ozone 5_Col-0_con_2h_ros_1-1	SRR3325296	untreated rosette samples (Col-0)
Arabidopsis	GSE104916	RNA-seq	AT-00783	Transcriptomic characterization of spl7 and Col-0 ecotypes of Arabidopsis reveals new aspects of Fe-Cu crosstalk	Kastoori Ramamurthy R et al. / Waters BM	SRP119870, PRJNA414125	PubMed	rosette	Not available	Arabidopsis accession Columbia-0. Origin: Poland; latitude of origin: 52°73'N, longitude of origin: 15°15'E. Col-0 is resistant to the isolate AG8 and susceptible to the isolate AG2-1 of soil-borne necrotrophic fungus Rhizoctonia solani. Freezing tolerance of non-acclimated Col-0 Rosette samples of spl7 plants grown hydroponically in a solution containing 2.5μM Cu and 25μM Fe (high copper, high i…	Col-0		Nutrient_Col-0_ros_0.1μM Cu & 25μM Fe_0.5µM Cu & 25µM Fe_3d_27do_10-1	SRR6166396	Rosette samples of Col-0 plants grown hydroponically in a solution containing 0.1μM Cu and 25μM Fe (low copper, high iron) for 24 days, then transferred to a solution containing 0.5μM Cu and 25μM Fe (sufficient Cu, high Fe) for 3 days. Other conditions: 16h light (150µmol photons m-2 s-1) / 8h dark cycles; composition of the solutions (except Cu and Fe): 0.8mM KNO3, 0.4mM Ca(NO3)2, 0.3mM NH4H2PO4…
Arabidopsis	GSE146206	RNA-seq	AT-00814	Molecular plant responses to combined abiotic stresses put a spotlight on unknown and abundant genes	Sewelam N et al. / Maurino VG	SRP251261, PRJNA609704	PubMed	rosette	developed rosette	Rosettes were sampled from approx. 28-day-old Col-0 plants grown on soil in a growth chamber under 16h light (100µmol photons m-2 s-1) at 22°C / 8h dark at 18°C cycles. Sampling took place 7h after the beginning of the light period.	Col-0		Stress_Col-0_ros_con_28do_1-1	SRR11214506	untreated rosette samples
Arabidopsis	ERP022071	RNA-seq	AT-00826	Time-course RNA-seq data for the cold response in Arabidopsis thaliana	Calixto CPG et al. / Brown JWS	PRJEB19974	PubMed	rosette	seedling stage	Arabidopsis accession Columbia-0. Origin: Poland; latitude of origin: 52°73'N, longitude of origin: 15°15'E. Col-0 is resistant to the isolate AG8 and susceptible to the isolate AG2-1 of soil-borne necrotrophic fungus Rhizoctonia solani. Freezing tolerance of non-acclimated Col-0 leaves: LT50 (temperature of 50% electrolyte leakage) = −5.34°C; freezing tolerance of Col-0 leaves after acclimation …	Col-0		Cold_Col-0_ros_con_20°C_0h_1-1	ERR1886180	Col-0 plants were grown for approx. 35 days hydroponically under 12h light (150μmol photons m-2 s-1) / 12h dark cycles at 20°C and 55% relative humidity in Microclima environment-controlled cabinet. Rosettes were sampled at the beginning of the dark period (0h timepoint).
Arabidopsis	ERP110082	RNA-seq	AT-00832	Arabidopsis requires PECTINACETYLESTERASE 9 for constitutive but not induced defenses against Myzus persicae aphids	Kloth KJ et al. / Albrectsen BR	PRJEB27944	PubMed	rosette	developed rosette	Rosette samples of 21-day-old Col-0 plants grown in a climate cabinet under 8h light (180μmol photons m-2 s-1) / 16h dark cycles at 23 ± 0.5°C and 50-70% relative humidity; substrate was a 4:1 mixture of soil and vermiculite. Just before sampling, leaves were brushed with a soft brush (mock treatment).	Col-0		Aphid_Col-0_ros_con_21do_1-1	ERR2715067	mock treated rosette samples (Col-0)
Arabidopsis	SRP090913	RNA-seq	AT-00835	WallOmics - cell wall modifications in response to low-temperature compensation	Duruflé H et al. / Jamet E	PRJNA344545	PubMed	rosette	Before bolting	Rosettes were sampled just before bolting of Col plants grown on Jiffy-7® peat pellets at 22°C under 16h light (90μmol photons m-2 s-1) / 8h dark cycles, 70% relative humidity.	Col-0		Temperature_Col_ros_22°C_28do_1-1	SRR4360365	young flower
Arabidopsis	GSE51119 (subseries of GSE51121)	RNA-seq	AT-00700	A basic helix-loop-helix transcription factors network mediates the brassinosteroid signal [RNA-seq]	Zhiponova MK et al. / Russinova E	GSE51121, E-GEOD-51119, SRP030399, PRJNA221230	PubMed	seedling	seedling stage	Seedling samples of ibh1 grown for 10 days on solid 0.5x Murashige and Skoog medium under 16h light (65μmol photons m-2 s-1) / 8h dark cycles at 22°C.	ibh1	Knockdown mutant carrying T-DNA insertion (SALK_049177) in the promoter region (-749bp) of IBH1 (INCREASED LEAF INCLINATION1 BINDING bHLH1, At2g43060). IBH1 is an atypical basic helix-loop-helix (bHLH) transcription factor involved in brassinosteroid signaling. IBH1 and its homolog IBL1 form a transcriptional regulation node known as the incoherent feed-forward loop. The IBH1 gene is a direct tar…	BR signaling_ibh1_seedl_2-1	SRR1001903	untreated seedling samples (ibh1)
Arabidopsis	GSE43703	RNA-seq	AT-00706	Translational landscape of photomorphogenic Arabidopsis	Liu M / Wu S	E-GEOD-43703, SRP018118, PRJNA187087	PubMed	seedling	germinated seed	Shoot samples of Col-0 seedlings grown for 4 days in darkness on solid 0.5x Murashige and Skoog medium.	Col-0	Arabidopsis accession Columbia-0. Origin: Poland; latitude of origin: 52°73'N, longitude of origin: 15°15'E. Col-0 is resistant to the isolate AG8 and susceptible to the isolate AG2-1 of soil-borne necrotrophic fungus Rhizoctonia solani. Freezing tolerance of non-acclimated Col-0 leaves: LT50 (temperature of 50% electrolyte leakage) = −5.34°C; freezing tolerance of Col-0 leaves after acclimation …	Light 12_Col-0_D_4d_seedl sho_1-2	SRR974750	dark
Arabidopsis	GSE48767 (subseries of GSE48770)	RNA-seq	AT-00707	Arabidopsis phytochrome A directly targets numerous promoters for individualized modulation of genes in wide range of pathways [RNA-seq]	Chen F et al. / Deng XW	GSE48770, E-GEOD-48767, SRP026703, PRJNA211593	PubMed	seedling	germinated seed	Seedling samples of phyA-1 grown for 4 days in darkness, then shifted to far-red light (>10µmol photons m-2 s-1) for 3h.	phyA-1	Gamma-rays-generated null mutant with a DNA rearrangement (insertion or inversion) in PHYA (Phytochrome A, At1g09570). PHYA is a photoreceptor primarily responsible for sensing the far-red (FR) light. Upon absorption of FR, PHYA translocates from the cytosol to the nucleus where it indirectly (e.g. via FHY1) associates with various promoters. Under constant FR, phyA-1 seedlings look like dark-gro…	Phytochrome A / FR_phyA-1_D_4d_FR_3h_seedl_2-1	SRR1307156	shift dark to far-red (phyA-1)
Arabidopsis	GSE57806	RNA-seq	AT-00709	RNA Sequencing analysis of Wild Type and HID1 mutant Transcriptomes	Wang Y / Zhu D / Deng X	E-GEOD-57806, SRP042088, PRJNA248132	PubMed	seedling	seedling stage	Seedling samples of Col-0 grown for 5 days under continuous red light (60µmol photons m-2 s-1).	Col-0	Arabidopsis accession Columbia-0. Origin: Poland; latitude of origin: 52°73'N, longitude of origin: 15°15'E. Col-0 is resistant to the isolate AG8 and susceptible to the isolate AG2-1 of soil-borne necrotrophic fungus Rhizoctonia solani. Freezing tolerance of non-acclimated Col-0 leaves: LT50 (temperature of 50% electrolyte leakage) = −5.34°C; freezing tolerance of Col-0 leaves after acclimation …	Red light sig._Col-0_cRL_5d_seedl_1-1	SRR1292205	red (Col-0)
Arabidopsis	GSE43865 (subseries of GSE46741)	RNA-seq	AT-00711	Genome-wide analysis of LINK1 and LINK2 effects on the Arabidopsis transcriptome	Yanovsky M / Weigel D	GSE46741, E-GEOD-43865, SRP018266, PRJNA188075	PubMed	seedling	seedling stage	Seedling samples of lnk1-1 lnk2-1 grown on solid Murashige and Skoog medium under long day conditions (16h light / 8h dark) at 22°C; seedlings were harvested 6h after the beginning of the dark period (ZT22) on day 9.	lnk1-1 lnk2-1	Double mutant carrying T-DNA insertions (lnk1-1 = SALK_024353; lnk2-1 = GABI-Kat 484F07) in the 5th (4th translated) exon of LNK1 (night light–inducible and clock regulated gene 1, At5g64170) and the 3rd (2nd translated) exon of LNK2 (night light–inducible and clock regulated gene 2, At3g54500). LNK1 and its closest homolog LNK2 have been found among genes upregulated by 1h light treatment in the…	Diurnal 5_lnk1-1 lnk2-1_LD_ZT22_seedl_14-2	SRR653595	long day (lnk1-1 lnk2-1; ZT22)
Arabidopsis	GSE38286	RNA-seq	AT-00716	DNA methyltransferases are required to induce heterochromatic re-replication in Arabidopsis	Stroud H	E-GEOD-38286, SRP013427, PRJNA167620	PubMed	seedling	seedling stage	Seedling samples of atxr5 atxr6 drm1-2 drm2-2 grown for 10 days under continuous light.	atxr5 atxr6 drm1-2 drm2-2	Quadruple mutant carrying: 1) T-DNA insertion (SALK_130607) in the 3rd exon of ATXR5 (ARABIDOPSIS TRITHORAX-RELATED PROTEIN 5, At5g09790); 2) T-DNA insertion (SAIL_240_H01) 147bp upstream of the translational start codon of ATXR6 (ARABIDOPSIS TRITHORAX-RELATED PROTEIN 6, At5g24330); 3) T-DNA insertion (SALK_031705) in DRM1 (DOMAINS REARRANGED METHYLASE 1, At5g15380); and 4) T-DNA insertion (SALK_…	Epigenetic 3_atxr5 atxr6 drm1-2 drm2-2_seedl_12-2	SRR501615	untreated seedling samples (atxr5 atxr6 drm1-2 drm2-2)
Arabidopsis	GSE58082 (subseries of GSE58084)	RNA-seq	AT-00717	The photoreceptor chaperone FHY1 has an independent role in gene modulation and plant development under far-red light [RNA-Seq]	Chen F et al. / Deng XW	GSE58084, E-GEOD-58082, SRP042365, PRJNA248877	PubMed	seedling	germinated seed	Seedling samples of fhy1-1 grown for 4 days in darkness, then shifted to far-red light (>10µmol photons m-2 s-1) for 3h.	fhy1-1	Gamma-rays generated loss-of-function mutant with a single base pair deletion in the 2nd exon of FHY1 (FAR-RED ELONGATED HYPOCOTYL 1, At2g37678). The deletion results in a frame shift at codon 112 (Glu) and a stop codon after 3 frameshift codons. FHY1 is involved in far-red light (FR) signaling. FHY1 mediates the nuclear translocation of phytochrome A (PHYA), the FR photoreceptor; the PHYA-FHR1 c…	FR 3_fhy1-1_D_4d_FR_3h_seedl_2-3	SRR1302273	shift dark to far-red (fhy1-1)
Arabidopsis	GSE37159 (subseries of GSE37160)	RNA-seq	AT-00719	Interaction between BZR1 and PIF4 integrates brassinosteroid and environmental responses [RNA-seq]	Oh E / Wang Z	GSE37160, E-GEOD-37159, SRP012153, PRJNA158647	PubMed	seedling	germinated seed	Seedling samples of Col-0 grown for 5 days in darkness on solid 0.5x Murashige and Skoog (MS) medium containing 2µM brassinazole (an inhibitor of brassinosteroid biosynthesis).	Col-0	Arabidopsis accession Columbia-0. Origin: Poland; latitude of origin: 52°73'N, longitude of origin: 15°15'E. Col-0 is resistant to the isolate AG8 and susceptible to the isolate AG2-1 of soil-borne necrotrophic fungus Rhizoctonia solani. Freezing tolerance of non-acclimated Col-0 leaves: LT50 (temperature of 50% electrolyte leakage) = −5.34°C; freezing tolerance of Col-0 leaves after acclimation …	BR signaling 2_Col-0_BRZ_5d_seedl_1-2	SRR477076	brassinazole (Col-0)
Arabidopsis	GSE57953 (subseries of GSE57954)	RNA-seq	AT-00723	Direct roles of SPEECHLESS in the specification of stomatal self-renewing cells [RNA-seq]	Davies KA et al. / Bergmann DC	GSE57954, E-GEOD-57953, SRP042237, PRJNA248481	PubMed	seedling	germinated seed	Seedling samples of ESTpro:SPCH1-4A-YFP grown for 4 days in light on solid 0.5x Murashige and Skoog (MS) medium, then bathed in 10μM β-estradiol solution, and incubated for 6h.	ESTpro:SPCH1-4A-YFP	Transgenic line (Col-0 genetic background) in which expression of SPCH1-4A-YFP, a fusion protein consisting of modified SPCH (SPCH1-4A) and YFP (yellow fluorescent protein), can be induced with β-estradiol. SPCH (SPEECHLESS, bHLH98, At5g53210) belongs to the subfamily III of the bHLH (basic helix-loop-helix) transcription factor family. SPCH is involved in stomatal development (it controls the as…	Stomata dev. 2_ESTpro:SPCH1-4A-YFP_β-estrad._6h_seedl_4-1	SRR1298726	estradiol (ESTpro:SPCH1-4A-YFP; 6h)
Arabidopsis	GSE65016	RNA-seq	AT-00735	mRNA-seq of ros1-3 and ros1-4 with ABA treatment	Kim J / Huh JH	E-GEOD-65016, SRP052302, PRJNA272719	PubMed	seedling	seedling stage	Whole seedling samples of ros1-3 grown for 12 days (16h light / 8h dark cycles, 22°C), then submerged in water and incubated for 6h.	ros1-3	Loss-of-function mutant carrying T-DNA insertion in the 6th exon of ROS1 (REPRESSOR OF SILENCING 1, DML1, At2g36490). The mutant was initially isolated in the Ws-0 genetic background (Arabidopsis Knockout facility, University of Wisconsin, Madison, WI, USA) and then backcrossed to Col-0 at least 6 times. ROS1 belongs to the DEMETER family of bifunctional helix-hairpin-helix DNA glycosylases and i…	ABA / DNA demethylation_ros1-3_con_6h_seedl_2-1	SRR1761512	mock treated seedling samples (ros1-3)
Arabidopsis	GSE63406 (subseries of GSE63407)	RNA-seq	AT-00740	Genome-wide analysis of wild type and gemin2 mutant plants [cold exposure]	Schlaen R / Yanovsky M	GSE63407, E-GEOD-63406, SRP049993, PRJNA267681	PubMed	seedling	seedling stage	Seedling samples of gemin2-1 grown for nearly 9 days on solid Murashige and Skoog medium under continuous light at 22°C, then, at the end of the 9th day, exposed to 10°C for 1h.	gemin2-1	Mutant carrying T-DNA insertion (SALK_142993) in the second intron of GEMIN2 (At1g54380). Arabidopsis GEMIN2 is an ortholog of mammalian GEMIN2, a component of the survival motor neuron (SMN) complex that controls assembly of the snRNP (small nuclear ribonucleoprotein) core of the spliceosome. The gemin2-1 mutation results in various splicing defects (e.g. intron retention, exon skipping) and aff…	Low temp. 4_gemin2-1_10°C_1h_seedl_4-3	SRR1655115	10°C (gemin2-1; 1h)
Arabidopsis	GSE59699	RNA-seq	AT-00741	Cryptochromes interact directly with PIFs to control plant growth in limiting blue light	Chory J et al. / Ecker JR	E-GEOD-59699, SRP044746, PRJNA255977	PubMed	seedling	seedling stage	Seedling samples of pif4-101 pif5-1 grown for 5 days under continuous white light, then exposed for 6h to “low blue light” conditions (blue light fluence of 1.8315μmol m-2 s-1; red/far-red ratio = 7.0478; total photosynthetically active radiation of 74.6757μmol m-2 s-1). The “low blue light” conditions were achieved by filtering light from incandescent and fluorescent bulbs through two layers of …	pif4-101 pif5-1	Double mutant carrying T-DNA insertions (pif4-101 = Garlic_114_G06; pif5-1 = SALK_143659) in the 5th exon of PIF4 (Phytochrome Interacting Factor 4, At2g43010) and 891bp upstream of the translation start codon of PIF5 (Phytochrome Interacting Factor 5, At3g59060). PIF4 and PIF5 are bHLH (basic helix-loop-helix) transcription factors involved in light signaling. PIF4 and PIF5 physically interact w…	Light 13_pif4-101 pif5-1_LBL_6h_seedl_10-1	SRR1523315	low blue light (pif4-101 pif5-1; 6h)
Arabidopsis	GSE68684	RNA-seq	AT-00745	KANADI1-regulated genes in shade	Straub D et al. / Wenkel S	E-GEOD-68684, SRP058133, PRJNA283396	PubMed	seedling	seedling stage	Seedling samples of Col-0 grown for 10 days on solid Murashige and Skoog medium under 16h white light / 8h dark cycles at 22°C, then treated with 50µM dexamethasone (in 0.5% ethanol) for 90min under white light. White light: blue light (460-480nm) = 2.34µmol m-2 s-1, red light (650-670nm) = 1.93µmol m-2 s-1, far-red light (720-755nm) = 0.65µmol m-2 s-1, photosynthetically active radiation (395-71…	Col-0	Arabidopsis accession Columbia-0. Origin: Poland; latitude of origin: 52°73'N, longitude of origin: 15°15'E. Col-0 is resistant to the isolate AG8 and susceptible to the isolate AG2-1 of soil-borne necrotrophic fungus Rhizoctonia solani. Freezing tolerance of non-acclimated Col-0 leaves: LT50 (temperature of 50% electrolyte leakage) = −5.34°C; freezing tolerance of Col-0 leaves after acclimation …	Shade_Col-0_DEX + WL_90min_seedl_3-2	SRR2014760	white (Col-0; dexamethasone)
Arabidopsis	GSE63603	RNA-seq	AT-00746	RNA-seq analysis of flg22-induced gene expression changes in wild type, asr3-1 mutant and OX9 overexpression line	Li B et al. / Shan L	E-GEOD-63603, SRP050224, PRJNA268383	PubMed	seedling	seedling stage	Seedling samples of Col-0 grown for 10 days on solid medium (1/2 Murashige and Skoog salts, 1% sucrose, 0.8% agar) under 12h light (75µmol photons m-2 s-1) / 12h dark cycles at 23°C, then placed to 2ml water in a 6-well tissue culture plate overnight, and then treated for 30min with 100nM flg22, a 22-amino acid peptide from the N-terminal region of bacterial flagellin (one of the microbe-associat…	Col-0	Arabidopsis accession Columbia-0. Origin: Poland; latitude of origin: 52°73'N, longitude of origin: 15°15'E. Col-0 is resistant to the isolate AG8 and susceptible to the isolate AG2-1 of soil-borne necrotrophic fungus Rhizoctonia solani. Freezing tolerance of non-acclimated Col-0 leaves: LT50 (temperature of 50% electrolyte leakage) = −5.34°C; freezing tolerance of Col-0 leaves after acclimation …	Elicitor 6_Col-0_flg22_30min_seedl_4-1	SRR1662132	flg22 (Col-0)
Arabidopsis	GSE112531 (subseries of GSE112773)	RNA-seq	AT-00782	The SOG1 transcriptional activator and the MYB3R family of repressors control a complex gene network in response to DNA damage in Arabidopsis [RNA-seq DREMmodel]	Bourbousse C / Law J	GSE112773, SRP136812, PRJNA448146	PubMed	seedling	seedling stage	Sterile Col-0 seedlings grown for 6 days and 3h in a growth cabinet under continuous light (100µmol photons m-2 s-1) at 23°C; substrate: ½ strength Murashige and Skoog (MS) medium with 0.6% agar.	Col-0	Arabidopsis accession Columbia-0. Origin: Poland; latitude of origin: 52°73'N, longitude of origin: 15°15'E. Col-0 is resistant to the isolate AG8 and susceptible to the isolate AG2-1 of soil-borne necrotrophic fungus Rhizoctonia solani. Freezing tolerance of non-acclimated Col-0 leaves: LT50 (temperature of 50% electrolyte leakage) = −5.34°C; freezing tolerance of Col-0 leaves after acclimation …	Gamma irradiation_Col-0_seedl_con_3h_6do_5-2	SRR6919659	untreated seedling samples (Col-0; 3h)
Arabidopsis	GSE111062	RNA-seq	AT-00812	Time-course transcriptomic analysis of Arabidopsis response to high light stress	Huang J / Zhao X / Chory J	SRP133385, PRJNA435737	PubMed	seedling	seedling stage	Sterile Col-0 seedlings were grown for 7 days and 12h on solid ½ strength Linsmaier and Skoog (LS) medium under continuous “growth” light (60µmol photons m-2 s-1) at 22°C and afterward sampled.	Col-0	Arabidopsis accession Columbia-0. Origin: Poland; latitude of origin: 52°73'N, longitude of origin: 15°15'E. Col-0 is resistant to the isolate AG8 and susceptible to the isolate AG2-1 of soil-borne necrotrophic fungus Rhizoctonia solani. Freezing tolerance of non-acclimated Col-0 leaves: LT50 (temperature of 50% electrolyte leakage) = −5.34°C; freezing tolerance of Col-0 leaves after acclimation …	High light_Col-0_seedl_L (60μmol m-2 s-1)_12h_7do_3-2	SRR6767637	growth light (12h)
Arabidopsis	E-MTAB-7933	RNA-seq	AT-00813	RNA-seq of circadian time-series sampling (LL2-3) of 13-14-day-old Arabidopsis thaliana Col-0 (24h to 68h, sampled every 4h)	Romanowski A et al. / Yanovsky MJ	ERP115136, PRJEB32446	PubMed	seedling	Not available	Col-0 seedlings were grown for 12 days on Murashige and Skoog medium (MS) under 12h light (50µmol photons m-2 s-1) / 12h dark cycles at 22°C, then transferred to continuous light (50µmol photons m-2 s-1) for 24h and afterward sampled.	Col-0	Arabidopsis accession Columbia-0. Origin: Poland; latitude of origin: 52°73'N, longitude of origin: 15°15'E. Col-0 is resistant to the isolate AG8 and susceptible to the isolate AG2-1 of soil-borne necrotrophic fungus Rhizoctonia solani. Freezing tolerance of non-acclimated Col-0 leaves: LT50 (temperature of 50% electrolyte leakage) = −5.34°C; freezing tolerance of Col-0 leaves after acclimation …	Circadian_Col-0_seedl_CL_24h_13do_1-1	ERR3310285	circadian (24h)
Arabidopsis	SRP050945	RNA-seq	AT-00831	Gibberellin and strigolactone signaling interplay in Arabidopsis thaliana	Lantzouni O et al. / Schwechheimer C	PRJNA266229	PubMed	seedling	seedling stage	Surface-sterilized ga1 max1-4 seeds were stratified in 100µM GA3 (gibberellic acid) for 6 days at 4°C, then thoroughly washed and germinated on solid Murashige and Skoog (MS) medium under continuous light at 21°C. 7-day-old seedlings were transferred to liquid ½ strength MS medium for 7h and then treated with 5µM rac‐GR24 (a synthetic strigolactone) for 120min. Afterward, the seedlings were sampl…	ga1 max1-4	Gibberellin and strigolactone-deficient double mutant carrying a T-DNA insertion (SALK_109115) in the 9th exon of GA1 (GA REQUIRING1, At4g02780) and a T-DNA insertion (SAIL_25_A05) in the 1st exon of MAX1 (MORE AXILLARY BRANCHES1, At2g26170). GA1 encodes ent‐COPALYL DIPHOSPHATE SYNTHETASE1, which catalyzes the first committed step of gibberellin biosynthesis, conversion of geranylgeranyl pyrophos…	Hormones_ga1 max1-4_seedl_GR24_120min_7do_10-1	SRR1696861	GR24 (120min)
Arabidopsis	GSE147962	RNA-seq	AT-00838	Multifactorial stress combination	Zandalinas SI et al. / Mittler R	SRP254970, PRJNA622644	PubMed	seedling	Not available	Surface-sterilized Col-0 seeds were plated on solid ½ strength Murashige and Skoog (MS) medium (pH 5.8) containing 50mM NaCl and 0.05µM paraquat. After 12h stratification at 4°C, seedlings were grown for 10 days under continuous light (50µmol photons m-2 s-1) at 21°C, then shifted to high light (700µmol photons m-2 s-1) at 21°C for 1.5h, and sampled. Paraquat (syn. methyl viologen; N,N′-dimethyl-…	Col-0	Arabidopsis accession Columbia-0. Origin: Poland; latitude of origin: 52°73'N, longitude of origin: 15°15'E. Col-0 is resistant to the isolate AG8 and susceptible to the isolate AG2-1 of soil-borne necrotrophic fungus Rhizoctonia solani. Freezing tolerance of non-acclimated Col-0 leaves: LT50 (temperature of 50% electrolyte leakage) = −5.34°C; freezing tolerance of Col-0 leaves after acclimation …	Stress_Col-0_seedl_NaCl + PQ + HL_10do_12-2	SRR11468703	salt; oxidative; high light
Arabidopsis	GSE140294	RNA-seq	AT-00805	An intact heterotrimeric G-Protein complex is required for the N-acylethanolamine-induced, transcriptionally-mediated chloroplast response in developing Arabidopsis seedlings	Yan C et al. / Chapman KD	SRP229635, PRJNA589109	PubMed	seedling culture	Not available	Sterilized Col-0 seeds were germinated for 4 days in a flask with a liquid medium (aerated by shaking); the seedlings were then transferred to the liquid medium containing 40µM NAE 18:3 (N-linolenoylethanolamine) for 1h and afterward sampled. Other conditions: 16h light (80-110µmol photons m-2 s-1) / 8h dark cycles, 21°C. Medium composition: ½ strength Murashige and Skoog (MS) salts, 1% (w/v) suc…	Col-0	Arabidopsis accession Columbia-0. Origin: Poland; latitude of origin: 52°73'N, longitude of origin: 15°15'E. Col-0 is resistant to the isolate AG8 and susceptible to the isolate AG2-1 of soil-borne necrotrophic fungus Rhizoctonia solani. Freezing tolerance of non-acclimated Col-0 leaves: LT50 (temperature of 50% electrolyte leakage) = −5.34°C; freezing tolerance of Col-0 leaves after acclimation …	NAE_Col-0_seedl cul_NAE 18:3_1h_4do_5-1	SRR10435443	NAE 18:3 (Col-0; 1h)
Arabidopsis	GSE64740 (subseries of GSE64743)	RNA-seq	AT-00738	Hybrid Mimics and Hybrid Vigor in Arabidopsis (F4 data)	Wang L et al. / Peacock WJ	GSE64743, E-GEOD-64740, SRP051763, PRJNA275437	PubMed	shoot	young rosette	Shoot samples of five smallest Ler plants (out of 50) grown for 15 days on solid medium (Murashige and Skoog salts, 1% (w/v) sucrose, 0.6% (w/v) Noble agar; pH 7) under 16h light (130-150µmol photons m-2 s-1; Philips Cool Daylight TLD 58W/840 fluorescent tubes) at 22°C / 8h dark at 18°C cycles.	Ler	Arabidopsis accession: Landsberg erecta.	Hybrid mimics_Ler_sho_15d_batch 1_spla_5-1	SRR2080055	untreated shoot samples (Ler; 15d; smallest plants)
Arabidopsis	GSE63355	RNA-seq	AT-00728	Transcriptional response to zebularine and mitomycin C (MMC) in wild type and ATR deficient Arabidopsis thaliana plants	Pecinka A / Liu CH / Finke A	E-GEOD-63355, SRP049951, PRJNA267558	PubMed	shoot apex	seedling stage	Shoot apex samples of Col-0 seedlings grown for 7 days on solid 0.5x Murashige and Skoog (MS) medium, then transferred on fresh solid 0.5x MS medium and grown for 24h. Other plant growth conditions: 16h light / 8h dark cycles, 21°C.	Col-0	Arabidopsis accession Columbia-0. Origin: Poland; latitude of origin: 52°73'N, longitude of origin: 15°15'E. Col-0 is resistant to the isolate AG8 and susceptible to the isolate AG2-1 of soil-borne necrotrophic fungus Rhizoctonia solani. Freezing tolerance of non-acclimated Col-0 leaves: LT50 (temperature of 50% electrolyte leakage) = −5.34°C; freezing tolerance of Col-0 leaves after acclimation …	Genotoxic_Col-0_con_24h_shoa_1-2	SRR1654354	mock treated shoot apex samples (Col-0; 24h)
Arabidopsis	E-MTAB-4202	RNA-seq	AT-00796	Transcription profiling during Arabidopsis meristem development from day 7 to 16 after germination	Klepikova AV et al. / Penin AA	SRP050133, PRJNA268115	PubMed	vegetative meristem	seedling stage	Shoot apical meristem was sampled from Col-0 plants 7 days after germination (stage 1). Plant growth conditions: a climate chamber, 16h light / 8h dark cycles, Philips Master TL5 HO 54 W/840 lamps as the light source, 22°C, 50% relative humidity; substrate: vermiculite:soil (1:2). Prior germination, seeds were stratified at 4°C for 5 days. Sampling took place 10-11h after the beginning of the lig…	Col-0		SAM floral trans._Col-0_veg sam_stg. 1_exper. 1_1-1	SRR1659921	SAM development (7dag; exper. 1)
Maize	GSE12770	Micro-array	ZM-00009	Evaluation of Target Preparation Methods for Single-Feature Polymorphism Detection in Large Complex Plant Genomes	Gore M	E-GEOD-12770, PRJNA112763	DOI	adult leaf	stem elongation	AES800-maturity inbred line with yellow-orange dent kernels and red cobs (PI 558532); Non-Stiff Stalk (NSS) breeding group; pedigree: CI 187-2/C103; developed at the Missouri Agricultural Experiment Station, USA; maintained in the U.S. National Plant Germplasm System since 1964. The relative maturity, resistance to leaf blight (Helminthosporium turcicum), and stalk quality of Mo17 are similar to …	Mo17		Genotypes_B73_lea_1-1	GSM320443	0
Maize	E-MEXP-1222	Micro-array	ZM-00021	Transcription profiling of Zea mays leaves from plants grown under normal or enriched carbon dioxide conditions	Prins A	0	PubMed	adult leaf	stem elongation	Twelfth leaf (young at harvesting) samples of line H99 grown for 8 weeks in controlled environment cabinets at ambient atmospheric CO2 (350µl L−1), which was supplied from a bulk container, transmitted via a Vaisala GMT220 CO2 transmitter (Vaisala Oyj, Helsinki, Finland), and maintained by a Eurotherm 2704 controller (Eurotherm Ltd., Worthing, UK). Other growth conditions:16h light (700 µmol m−2 …	H99	Inbred line with yellow-orange dent kernels (PI 587129); Non-Stiff Stalk (NSS) breeding group; pedigree: Illinois Synthetic 60C; developed at the Indiana Agricultural Experiment Station, USA; released in 1974 (Flint-Garcia et al., 2005, Plant J. 44: 1054-1064; Dell'Acqua et al., 2015, Genome Biol. 11: 167; https://npgsweb.ars-grin.gov/gringlobal/accessiondetail?id=1073895).	High CO2_H99_jlea_con_350µl CO2 L-1_3rd lea_1-1	A094-10	12th leaf samples at ambient CO2
Maize	E-MEXP-2364, E-MEXP-2366	Micro-array	ZM-00023	Transcription profiling of Zea mays leaves from MON810 (Helen Bt) and its near-isogenic counterpart (Helen) grown in agricultural fields with or without nitrogen fertilization	Pla M	0	PubMed	adult leaf	inflorescence formation	Leaf samples of line Helen Bt grown till the vegetative tasseling stage in a field without nitrogen fertilization (N concentration in the field before sowing was 74kg N / ha). Other growth conditions: field location: La Tallada d’Emporda (Girona), Catalonia, Spain (42°05`N, 3°E); soil: coarse-loamy, mixed, calcareous, thermic; sown at a density of 80,000 plants/ha; fertilized with 100kg P / ha an…	Helen Bt	Commercial transgenic line that contains an expression cassette consisting of the cauliflower mosaic virus 35S promoter, intron of maize HSP70, and synthetic, partially truncated CRYIA(b). The CRYIA(b) gene encodes Bacillus thuringensis delta-endotoxin, which acts as a specific insecticide (van Rie et al., 1989, Eur J Biochem. 186: 239-247; Hernández M et al., 2003, Transgenic Res. 12: 179-189). …	GM maize / N_Helen_lea_suff. N_1-1	HelenBtlownitrogen-1	nitrogen (Helen Bt; low N)
Maize	GSE41956	Micro-array	ZM-00041	Transcriptome analysis of A661 leaves	Rodríguez VM et al. / Butrón A	E-GEOD-41956, PRJNA178584	PubMed	blade (lamina)	seedling stage	Almost chlorophyll-less section was excised from the distal part of the 3rd leaf blade of A661 plants grown first for 3 weeks at 15°C and then for 7 days at 25°C. Other growth conditions: growth chamber, 14h light (228µmol photons m-2 s-1) / 10h dark cycles, peat substrate, watered as needed.	A661	Inbred line with yellow dent type grains; developed by the Minnesota Agriculture Experimental Station, USA (Geadelmann and Peterson, 1976, Crop Sci. 16: 747). When grown at optimal temperatures (20°C -25°C) A661 has green leaves but when grown at 15°C its leaves are almost chlorophyll-less (Chl content is reduced by approx. 96% in leaves of A661 grown at 15°C compared to leaves of A661 grown at 2…	Cold-ind. albin._A661_leab_15°C_21d_25°C_7d_Chl-contain. l	GSM1028155_A661_CL_1	temperature shift (15°C to 25°C; Chl-less leaf section)
Maize	GSE22439, GSE27070	Micro-array	ZM-00035	ZeaWall Project; transcription profiling of 5 early maize RILs with contracted allelic patterns at major QTL positions and of unfavorable parent F271	Balzergue S, Huguet S et al. / Martin-Magniette M	E-GEOD-22439, E-GEOD-27070, PRJNA128637, PRJNA137555	PubMed	ear internode	The internode below the node bearing the ear.	Inbred line derived from the cross Co125xW103; dent type grains. F271 plants at the silage harvest stage have low cell wall digestibility (DINAGZ: 43.6; In Vitro Digestibility of Neutral Detergent Fiber (IVNDFD): 23.3) and high lignin content (Acid Detergent Lignin/Neutral Detergent Fiber (ADL/NDF): 7.6; Klason Lignin/Neutral Detergent Fiber (KL/NDF): 16.1) (Roussel et al., 2002, Maydica 47: 9-20…	wildtype	inbred line	Cell wall_F271_ear inte_VT_1-1	GSM668100_f271pan_1	F271							GSE111792 (subseries of GSE111857)	SRP288265
Maize	GSE54310	Micro-array	ZM-00042	Transcription profiling of 14 maize tissues	Chen R et al. / Zhang Q	E-GEOD-54310, PRJNA236134	PubMed	foliar leaf	stem elongation	Leaf samples collected from vegetative-stage B73 plants grown using standard agricultural practices.	B73	AES800-maturity inbred line with smooth dent kernels (PI 550473); Stiff Stalk (SS) breeding group, B73 subgroup; drought sensitive at the seedling stage; pedigree: Iowa Stiff Stalk Synthetic C5; developed at the Iowa Agriculture & Home Economics Experiment Station, Iowa State University, Ames, Iowa, USA. B73 plants are vigorous with erect leaves and average pollen production. B73 is the source ma…	Tissues_B73_lea_1-1	GSM1312783_Maize_leaf-1	untreated leaf samples
Maize	E-MEXP-3992	Micro-array	ZM-00044	Genome-wide expression of transcriptomes under drought stress condition in subtropical maize	Thirunavukkarasu N		PubMed	foliar leaf	untreated leaf samples (PC3)	Subtropical drought susceptible line.	0	wild type/non-wildtype (not assignable)	Stress_PC3_lea_con_1-2	19SDP1b	Leaf samples of PC3 seedlings grown without water limitation in pots filled with loam soil.
Maize	GSE10023, GSE12892, GSE28479, GSE48406	Micro-array	ZM-00006	Maize gene expression during infection with Ustilago maydis wild type and mutant strains	Kaemper J et al. / Doehlemann G / Kahmann R	E-GEOD-10023, E-GEOD-12892, E-GEOD-28479, E-GEOD-48406, PRJNA108217, PRJNA110887, PRJNA139307, PRJNA209974	PubMed	juvenile leaf	stem elongation	7-days-old Early Golden Bantam seedlings were inoculated with Ustilago maydis wild type strain SG200 by injecting 0.2ml of SG200 cell suspension (OD600 = 3.0) into the leaf whorl. A section of the third leaf between 1 and 3cm below the injection site was harvested 8 days after inoculation. During 6 days of the incubation period all leaves above the third leaf were covered with aluminum foil. Plan…	Early Golden Bantam	Known as NSL 5619, early ripening (78 days).	U. maydis_Early Golden Bantam_jlea_con_12hpi_1-1	GSM253280	U. maydis (SG200; 8dpi; covered)
Maize	E-MEXP-1464, E-MEXP-1465	Micro-array	ZM-00022	Transcription profiling of widely commercialized maize MON810 varieties AristisBt and PR33P67 and their non-GM near-isogenic counterparts Aristis and PR33P66	Pla M	0	PubMed	juvenile leaf	seedling stage	Commercial transgenic line that contains an expression cassette consisting of the cauliflower mosaic virus 35S promoter, intron of maize HSP70, and synthetic, partially truncated CRYIA(b). The CRYIA(b) gene encodes Bacillus thuringensis delta-endotoxin, which acts as a specific insecticide (van Rie et al., 1989, Eur J Biochem. 186: 239-247; Hernández M et al., 2003, Transgenic Res. 12: 179-189). …	Aristis Bt		GM maize_Aristis_jlea_1-1	BtR2	0
Maize	GSE31188	Micro-array	ZM-00027	Maize gene expression during infection with Colletotrichum graminicola	Samans B et al. / Voll LM	E-GEOD-31188, PRJNA144785	PubMed	juvenile leaf	stem elongation	Leaf samples of cultivar Nathan grown to the stage of „5 leaves visible“, then mock-inoculated by evenly spraying with solvent. Mock-inoculated leaves (4th counting from the bottom) were harvested 36h after inoculation (for the first 24h plants were kept at 100% relative humidity). Plant growth conditions prior inoculation: growth chamber; substrate: soil; 15h light at 28°C and 40% relative humid…	Nathan	Cultivar susceptible to strain M2 of hemibiotrophic fungus Colletotrichum graminicola, the causal agent of leaf anthracnose and stem rot in maize.	Pathogen_Nathan_jlea_con_36hpi_4th lea_1-1	GSM773116_mock36hpiII	mock inoculated leaf samples (36hpi)
Maize	GSE19785	Micro-array	ZM-00031	Expression data from Arabidopsis and Maize leaves	Magusin A	E-GEOD-19785, PRJNA122115	DOI	juvenile leaf	seedling stage	AES800-maturity inbred line with smooth dent kernels (PI 550473); Stiff Stalk (SS) breeding group, B73 subgroup; drought sensitive at the seedling stage; pedigree: Iowa Stiff Stalk Synthetic C5; developed at the Iowa Agriculture & Home Economics Experiment Station, Iowa State University, Ames, Iowa, USA. B73 plants are vigorous with erect leaves and average pollen production. B73 is the source ma…	B73		Inbred lines_B73_jlea_1-1	GSM494286_B73_3	0
Maize	GSE48536	Micro-array	ZM-00043	Maize gene expression after infection of Ustilago maydis SG200 and SG200Δtin2	Tanaka S / Neidig N	E-GEOD-48536, PRJNA210446	PubMed	juvenile leaf	seedling stage	7-days-old Early Golden Bantam seedlings were inoculated with Ustilago maydis wild type strain SG200 by injecting SG200 cell suspension (OD600 = 3.0) into the stem. A section of the third leaf between 1 and 3cm below the injection site was harvested 4 days after inoculation. Plant growth conditions: growth chamber, 15h light at 28°C and 40% relative humidity / 9h dark at 20°C and 60% relative hum…	Early Golden Bantam	Known as NSL 5619, early ripening (78 days).	Pathogen_Early Golden Bantam_jlea_con_4dpi_1-1	GSM1180538_Maize_-_SG200_-_4D_-_1	U. maydis (SG200; 4dpi)
Maize	GSE22479	Micro-array	ZM-00012	Expression profile of contrasting maize genotypes grown in acid and control soil (leaves)	Mattiello L et al. / Jorge RA	E-GEOD-22479, PRJNA128687	PubMed	leaf	seedling stage	Leaf samples of line Cat100-6 germinated for two days on moist filter paper and then grown for 3 days in acidic soil (pH 4.1) containing aluminium (Al3+) at phytotoxic,10mmolc/dm3 (equivalent to 90ppm), level. The acidic soil (Dark Red Latossol) was taken at 20-40cm depth from Fazenda Santa Elisa, Campinas, SP, Brazil (22°59’09”S 47°05’25”O, 610m above sea level); nutrients (mg/Kg of soil): 56 of…	Cat100-6	Tropical, aluminum (Al)-tolerant inbred line. In comparison to Al-sensitive S1587-17, Cat100-6 roots exudate more citrate, an Al-binding compound, and grow better in acidic (pH 4.1), Al3+ saturated soil (Jorge et al., 2001, Phytochemistry 58: 415-422; Mattiello et al., 2010, BMC Plant Biol. 10: 196).	Acidic soil_S1587-17_lea_con_soil pH 5.5_3d_1-1	GSM558476	acidic soil (Cat100-6; 3d; leaf)
Maize	GSE40052	Micro-array	ZM-00033	Expression data from Maize leaves post inoculation of Sporisorium reilianum	Wang ZH	E-GEOD-40052, PRJNA172888	PubMed	leaf	seedling stage	Leaf samples of 5 days old Huangzao 4 seedlings grown at 27°C under 12h light / 12h dark cycles.	Huangzao4	Chinese inbred line (short name HZ4), one of the foundation genotypes key to maize cross-breeding in China (Li et al., 2009, Plant & Cell Physiol. 50: 2092-2111). Huangzao4 is susceptible to Sporisorium reilianum f. sp. Zeae (Kühn), a biotrophic fungus that causes head smut in maize.	Pathogen_Huangzao4_lea_con_0dpi_1-1	GSM984416_weibowen2010_BH2010478_2_3_11_Maize_	not infected leaf samples (Huangzao 4)
Maize	GSE15048, GSE15371	Micro-array	ZM-00018	Gibberellin or auxin-induced changes in gene expression in mesocotyl of maize inbred line 3681-4 under the deep-sowing condition	Zhao G et al. / Wang J	E-GEOD-15048, E-GEOD-15371, PRJNA114815, PRJNA117103	PubMed	mesocotyl	seedling stage	Mesocotyl samples of line 3681-4 that was sown on 1.25% agar (300ml of agar was filled in a glass tube of 6.5cm in diameter and 42cm in length), covered with 20cm sand and grown for 10 days at 25°C in darkness.	650590	Inbred line derived from Hopi Indian maize germplasm. Tolerant to deep sowing (mesocotyl of 3681-4 elongates and enables seedlings to emerge when seeds are sown 20-30cm deep). Under deep sowing (20cm) conditions, application of exogenous GA3 (10µM) promotes elongation of the 3681-4 mesocotyl by approx. 60% whereas application of uniconazole (10µM), an inhibitor of GA biosynthesis, inhibits the me…	Deep sowing_3681-4_mes_con_10d_1-1	GSM375788	deeply sown 3681-4 mesocotyl samples							ZM-00209	ZM-00227
Maize	GSE8174 (subseries of GSE8194), GSE8176 (subseries of GSE8194), GSE8179 (subseries of GSE8194)	Micro-array	ZM-00002	Cis-transcriptional variation in maize inbred lines B73 and Mo17 leads to additive expression	Stupar RM et al. / Springer NM	GSE8194, E-GEOD-8174, E-GEOD-8176, E-GEOD-8179, PRJNA105417, PRJNA105419, PRJNA105421	PubMed	seedling	seedling stage	AES800-maturity inbred line with yellow-orange dent kernels and red cobs (PI 558532); Non-Stiff Stalk (NSS) breeding group; pedigree: CI 187-2/C103; developed at the Missouri Agricultural Experiment Station, USA; maintained in the U.S. National Plant Germplasm System since 1964. The relative maturity, resistance to leaf blight (Helminthosporium turcicum), and stalk quality of Mo17 are similar to …	Mo17		Additive_Mo17_seedl_11do_1-1	GSM202285	0
Maize	GSE8188	Micro-array	ZM-00003	Expression profiling of zmet2-m1 mutants relative to wild-type	Makarevitch I et al. / Springer NM	E-GEOD-8188, PRJNA101093	PubMed	seedling	seedling stage	AES800-maturity inbred line with yellow-orange dent kernels and red cobs (PI 558532); Non-Stiff Stalk (NSS) breeding group; pedigree: CI 187-2/C103; developed at the Missouri Agricultural Experiment Station, USA; maintained in the U.S. National Plant Germplasm System since 1964. The relative maturity, resistance to leaf blight (Helminthosporium turcicum), and stalk quality of Mo17 are similar to …	Mo17		Methylation_B73_seedl_1-1	GSM202406	0
Maize	GSE10236, GSE10237	Micro-array	ZM-00007	Gene expression variation among eight maize inbreds and similar patterns of additive and non-additive gene expression in maize hybrids with varying levels of heterosis	Stupar RM / Springer NM / Robert SM / Nathan SM	E-GEOD-10236, E-GEOD-10237, PRJNA108411, PRJNA108413	PubMed	seedling	seedling stage	Known as PI 608767. B84 is a yellow dent maize inbred line selected from BSSS(HT)C7. B84 evolved from one of the 10 S2 lines selected for recombination to give BS13(S2)C1 [BS13(S2)C1 (PI 608782) is registered in Crop Sci. 19:755]. The line has been developed by selection and self-pollination in the ear-to-row system for six generations. The plant has an erect-leaf orientation and will produce a h…	B84		Inbred & hybrid_B37_seedl_1-1	GSM258174	0
Maize	GSE10243	Micro-array	ZM-00008	Profiling expression changes caused by a segmental aneuploid in maize	Makarevitch I et al. / Springer NM	E-GEOD-10243, PRJNA108425	PubMed	seedling	seedling stage	AES800-maturity inbred line with smooth dent kernels (PI 550473); Stiff Stalk (SS) breeding group, B73 subgroup; drought sensitive at the seedling stage; pedigree: Iowa Stiff Stalk Synthetic C5; developed at the Iowa Agriculture & Home Economics Experiment Station, Iowa State University, Ames, Iowa, USA. B73 plants are vigorous with erect leaves and average pollen production. B73 is the source ma…	B73		Aneuploidy_B73_seedl_1-1	GSM258537	0
Maize	GSE16567	Micro-array	ZM-00010	Genome-wide transcriptome analysis of two maize inbred lines under drought stress during the seedling stage	Zheng J et al. / Wang G	E-GEOD-16567, PRJNA116209	PubMed	shoot	seedling stage	Shoot samples of line Ye478 grown for two weeks in a growth chamber on sand without water limitation and then subjected to severe drought stress by withholding water. The leaf relative water content (RWC) was 41.4% when the samples were harvested. Other growth conditions: 16h light (300μmol photons m−2 s−1) at 30°C / 8h dark at 26°C; 30–50% relative humidity.	Ye478	Inbred line; Mixed breeding group; pedigree: U8112xShen5003; developed in China (Yang et al., 2011, Mol Breeding 28: 511). Ye478 is drought-sensitive at the seedling stage. When severe drought stress (leaf RWC 41.4 %) and re-watering was applied, most of Ye478 seedlings did not survive; moderate drought stress (leaf RWC 66.2%) led to spontaneous cell death in leaves of Ye478 seedlings (Zheng et a…	Stress_Ye478_sho_con_98.4% leaRWC_1-1	GSM416652	drought (Ye478; leaf RWC 41.4%)
Maize	GSE31763	Micro-array	ZM-00025	Circadian clock-mediated transcriptional regulation in maize	Harmon FG	E-GEOD-31763, PRJNA145301	PubMed	shoot	seedling stage	B73 seedlings were grown for seven days under 12h light (200µmol photons m-2 s-1) / 12h dark cycles. Shoots were sampled at the beginning of the light period on day 8 (ZT0). Other conditions: growth chamber, 26°C, 70% relative humidity; substrate: Scotts Supersoil.	B73	AES800-maturity inbred line with smooth dent kernels (PI 550473); Stiff Stalk (SS) breeding group, B73 subgroup; drought sensitive at the seedling stage; pedigree: Iowa Stiff Stalk Synthetic C5; developed at the Iowa Agriculture & Home Economics Experiment Station, Iowa State University, Ames, Iowa, USA. B73 plants are vigorous with erect leaves and average pollen production. B73 is the source ma…	Circadian_B73_sho_12h L / 12h D_7d_CL_0h_1-1	GSM788219_ZT0_sadaf-11282k7_1	circadian (0h)							The DNA binding landscape of the maize AUXIN RESPONSE FACTOR family [RNA-seq]	RNA-seq of Jing724 seedlings under salt stress treatment
Maize	GSE18846, GSE18857, GSE22948	Micro-array	ZM-00030	Understanding the diversity of maize cell wall	Balzergue S et al. / Martin-Magniette M	E-GEOD-18846, E-GEOD-18857, E-GEOD-22948, PRJNA121101, PRJNA121185, PRJNA127795	PubMed	shoot	stem elongation	Inbred line; flint-dent type grains. Parenchyma of Cm484 stem is not lignified, whereas cortical sclerenchyma and fibers surrounding vascular bundles are lignified to certain extent (Barriere et al., 2007, Genes, Genomes, Genomics. Global Science Books). Good digestibility of shoots (stem digestibility: 65,24%).	Cm484		Cell wall_Cm484_sho_V8_1-1	GSM467088	Cm484							Galli M / Gallavotti A	Luo M et al. / Zhao J
Maize	GSE19212	Micro-array	ZM-00015	Profiling expression changes caused by a segmental aneuploid in maize meristem tissues	Makarevitch I / Harris C	E-GEOD-19212, PRJNA120827	PubMed	shoot apex	seedling stage	AES800-maturity inbred line with smooth dent kernels (PI 550473); Stiff Stalk (SS) breeding group, B73 subgroup; drought sensitive at the seedling stage; pedigree: Iowa Stiff Stalk Synthetic C5; developed at the Iowa Agriculture & Home Economics Experiment Station, Iowa State University, Ames, Iowa, USA. B73 plants are vigorous with erect leaves and average pollen production. B73 is the source ma…	B73		Aneuploidy_B73_shoa_1-1	GSM476078								GSM3039789	SRR12882898
Maize	SRP182814	RNA-seq	ZM-00163	Regulatory landscape of a core maize domestication module controlling bud dormancy	Dong Z et al. / Chuck G	PRJNA517683	PubMed	axillary (tiller) bud	seedling stage	Tiller buds were dissected from the first leaf axil of B73 plants grown for 8 days in growth chambers under 16h light / 8h dark cycles at 24°C.	B73	AES800-maturity inbred line with smooth dent kernels (PI 550473); Stiff Stalk (SS) breeding group, B73 subgroup; drought sensitive at the seedling stage; pedigree: Iowa Stiff Stalk Synthetic C5; developed at the Iowa Agriculture & Home Economics Experiment Station, Iowa State University, Ames, Iowa, USA. B73 plants are vigorous with erect leaves and average pollen production. B73 is the source ma…	Tiller bud growth_B73_abud_8do_1-1	SRR8502756	tiller bud growth (B73; 8d)	This protocol recovers only poly-adenylated RNAs.	Illumina HiSeq 2500	8 days	tiller bud from the first leaf axil	Tiller bud dissected from the first leaf axil (counting from the shoot base).	0.16 mm	7 days
Maize	GSE67551	RNA-seq	ZM-00056	Comparative histone modification profiling revealed developmentally regulated acetylation on upstream promoters of C4 genes and potential C4 regulators	Perduns R / Horst-Niessen I / Peterhansel C	E-GEOD-67551, SRP056839, PRJNA280229	PubMed	blade (lamina)	seedling stage	B73 plants were grown for 14 days on soil in a growth chamber under 16h light (130µmol photons s-1 m-2) at 25°C / 8h dark at 20°C cycles, then cut 0.5cm above the soil and 1-2cm long, light-protected basal part of the third leaf blade was harvested.	B73	AES800-maturity inbred line with smooth dent kernels (PI 550473); Stiff Stalk (SS) breeding group, B73 subgroup; drought sensitive at the seedling stage; pedigree: Iowa Stiff Stalk Synthetic C5; developed at the Iowa Agriculture & Home Economics Experiment Station, Iowa State University, Ames, Iowa, USA. B73 plants are vigorous with erect leaves and average pollen production. B73 is the source ma…	Leaf tissues_B73_leab_3rd leab base_1-1	SRR1951607	untreated leaf blade samples (basal part)
Maize	GSE67722	RNA-seq	ZM-00059	Interactions of C4 sub-type metabolic activities and transport in maize are revealed through the characterization of dct2 mutant	Weissmann S et al. / Brutnell TP	E-GEOD-67722, SRP057022, PRJNA280756	PubMed	blade (lamina)	seedling stage	Section from the middle of the illuminated, photosynthetically-active area of the third leaf blade was harvested from W22 plants grown for 9 days in a growth chamber under 16h light (500µmol photons s-1 m-2) / 8h dark cycles, 28°C, 40% relative humidity.	W22	Inbred line with yellow semi-dent kernels (PI 693394); Non-Stiff Stalk (NSS) breeding group, NSS-X subgroup; pedigree: Ill.B10 x W25; developed in Wisconsin, USA (https://npgsweb.ars-grin.gov/gringlobal/accessiondetail?id=1939961).	Photosynthetic dev._W22_leab_3rd leab base_1-1	SRR1959685	untreated W22 leaf blade samples (mid part of the illuminated area)
Maize	E-MTAB-1709	RNA-seq	ZM-00073	RNA-seq of maize inbred line Q139 ear leaf 12, 20, and 29 days after anthesis	Zhang X	ERP005857, PRJEB6334	PubMed	blade (lamina)	fruit formation	Top part (15-20cm) of the ear leaf blade was harvested 12 days after pollination from Q319 plants grown in a field at Shandong Agricultural University Experimental Station (36°16' N, 117°16' E), Tai’an, China in 2011.	Q319	Stay-green inbred line Q319 (Qi-319) (Zhang et al., 2012, PloS One 7: e42936) resistant to Sporisorium reilianum f. sp. Zeae (Kühn), a biotrophic fungus that causes head smut in maize.	Senescence_Q319_leab_12dap_1-1	ERR505243	untreated ear leaf blade samples (12dap)
Maize	GSE71723	RNA-seq	ZM-00076	Genome-wide analysis of alternative splicing during development and drought in Zea mays	Thatcher SR / Li B	SRP062027, PRJNA291919	PubMed	blade (lamina)	stem elongation	Middle part of the blade of the top collared leaf was sampled from B73 plants grown till the V14 stage in a field with optimal irrigation. Field location: Woodland, California, USA; the experiment was performed in 2012.	B73	AES800-maturity inbred line with smooth dent kernels (PI 550473); Stiff Stalk (SS) breeding group, B73 subgroup; drought sensitive at the seedling stage; pedigree: Iowa Stiff Stalk Synthetic C5; developed at the Iowa Agriculture & Home Economics Experiment Station, Iowa State University, Ames, Iowa, USA. B73 plants are vigorous with erect leaves and average pollen production. B73 is the source ma…	Drought_B73_leab_con_11d_V12_1-1	SRR2144392	untreated leaf samples (V14)
Maize	GSE81344	RNA-seq	ZM-00147	Systems genetics reveals a transcriptional network associated with susceptibility in the maize-gray leaf spot pathosystem	Berger D / Lin Y	SRP074850, PRJNA321325	PubMed	blade (lamina)	inflorescence formation	B73 plants were grown for 77 days (planted in December 2012) in a field at Hildesheim Research Station, PANNAR SEED Pty Ltd, Greytown, KwaZulu-Natal, South Africa. The plants developed symptoms typical for gray leaf spot (GLS) disease caused by fungal pathogen Cercospora zeina. Middle part of lower leaf blades showing late stage GLS disease symptoms (big rectangular lesions) were harvested. Lower…	B73	AES800-maturity inbred line with smooth dent kernels (PI 550473); Stiff Stalk (SS) breeding group, B73 subgroup; drought sensitive at the seedling stage; pedigree: Iowa Stiff Stalk Synthetic C5; developed at the Iowa Agriculture & Home Economics Experiment Station, Iowa State University, Ames, Iowa, USA. B73 plants are vigorous with erect leaves and average pollen production. B73 is the source ma…	Pathogen_B73_leab_C. zeina_early stg. GLS_VT_1-1	SRR3498315	C. zeina (late stage GLS disease)
Maize	GSE63779	RNA-seq	ZM-00151	The maize genome encodes novel members of the purple acid phosphatase (PAP) subgroup Ia	Avendaño-Vázquez A / Brown PJ / Sawers RJ	SRP050435, PRJNA269060	PubMed	blade (lamina)	seedling stage	Distal 10cm of the 2nd and 3rd fully expanded leaves were harvested from 21-day-old B73 plants grown on inert sand (1 plant per a PVC tube (diameter,15cm; height, 50cm)) and, from day 10, fertilized with Hoagland solution containing 1mM KH2PO4 (sufficient phosphate). Hoagland solution was as described in (Hoagland and Broyer,1936, Plant Physiol. 11: 451-507).	B73	AES800-maturity inbred line with smooth dent kernels (PI 550473); Stiff Stalk (SS) breeding group, B73 subgroup; drought sensitive at the seedling stage; pedigree: Iowa Stiff Stalk Synthetic C5; developed at the Iowa Agriculture & Home Economics Experiment Station, Iowa State University, Ames, Iowa, USA. B73 plants are vigorous with erect leaves and average pollen production. B73 is the source ma…	Phosphate_B73_leab_1mM KH2PO4_3-1	SRR1688289	phosphorus (0.01mM KH2PO4; root)
Maize	GSE100121	RNA-seq	ZM-00155	Maize transcriptional responses to specialist and generalist spider mite herbivores	Bui H et al. / Clark RM	SRP109545, PRJNA390756	PubMed	blade (lamina)	seedling stage	Leaf blade samples of 22-day-old B73 plants. More detail: 9cm-long enclosures on the 4th leaf blades were created by placing non-phytotoxic wax (Tree Tanglefoot wax) barriers (wax stripes) across the adaxial and abaxial surfaces of the leaves. 48h after creating the enclosures, leaf tissue within them was sampled. Plant growth conditions: greenhouse, 16h light / 8h dark cycles, 25°C; substrate: M…	B73	AES800-maturity inbred line with smooth dent kernels (PI 550473); Stiff Stalk (SS) breeding group, B73 subgroup; drought sensitive at the seedling stage; pedigree: Iowa Stiff Stalk Synthetic C5; developed at the Iowa Agriculture & Home Economics Experiment Station, Iowa State University, Ames, Iowa, USA. B73 plants are vigorous with erect leaves and average pollen production. B73 is the source ma…	Spider mite_B73_leab_con_22do_1-1	SRR5691791	untreated leaf blade samples
Maize	SRP075906	RNA-seq	ZM-00171	Transcription profiling of B73 maize under salt stress	Childs K	PRJNA323555	PubMed	blade (lamina)	Flowering to filling stage	34-day-old leaf blade tissue was sampled from 110-day-old B73 plants exposed to 200mM salt.	B73	AES800-maturity inbred line with smooth dent kernels (PI 550473); Stiff Stalk (SS) breeding group, B73 subgroup; drought sensitive at the seedling stage; pedigree: Iowa Stiff Stalk Synthetic C5; developed at the Iowa Agriculture & Home Economics Experiment Station, Iowa State University, Ames, Iowa, USA. B73 plants are vigorous with erect leaves and average pollen production. B73 is the source ma…	Stress_B73_leab_con_110do_1-1	SRR3608772	untreated leaf blade samples
Maize	SRP169508	RNA-seq	ZM-00198	RNA-seq of senescing leaves of maize B73 and PHG35 inbred lines	Sekhon RS et al. / Kaeppler SM	PRJNA505891	PubMed	blade (lamina)	9 day after pollination	A 30cm-long section of the primary ear leaf blade was sampled from B73 plants 9 days after pollination (dap). The plants were grown on a field at Clemson University Simpson Research Farm, Pendleton, USA, in summer 2017. All ears were covered with bags before silk emergence; the bags were removed upon silk emergence to allow open pollination (supplemental hand-pollination was also performed the sa…	B73	AES800-maturity inbred line with smooth dent kernels (PI 550473); Stiff Stalk (SS) breeding group, B73 subgroup; drought sensitive at the seedling stage; pedigree: Iowa Stiff Stalk Synthetic C5; developed at the Iowa Agriculture & Home Economics Experiment Station, Iowa State University, Ames, Iowa, USA. B73 plants are vigorous with erect leaves and average pollen production. B73 is the source ma…	Senescence_B73_leab_9dap_1-1	SRR8204143	leaf aging (B73; 9dap)
Maize	E-MTAB-8944	RNA-seq	ZM-00200	RNAseq analysis on mature leaf tissue of 60 individual B104 maize inbred plants grown in the field	Cruz DF et al. / Maere S	ERP121155, PRJEB37824	PubMed	blade (lamina)	inflorescence formation	10cm-long section was excised from the middle of the primary ear leaf (mature leaf 16) blade of a VT-stage B104 plant; the midrib was removed before sampling the rest of the leaf tissue. Plants were grown during summer 2015 in “uncontrolled” field conditions at Zwijnaarde, Belgium (51°00′35.2"N, 3°42′56.5"E); the plot contained ten 5.6m-long rows with 56 B104 plants each, the distance between the…	B104	Inbred line with yellow-orange dent kernels and red cobs (PI 594047); pedigree: BS13(S)C5-13-1-1-2-1-1-1; developed in Iowa, USA; maintained in the U.S. National Plant Germplasm System since 1996 (https://npgsweb.ars-grin.gov/gringlobal/accessiondetail?id=1519249).	Single plants_B104_leab_1-1	ERR4027635	untreated leaf blade samples
Maize	SRP254420	RNA-seq	ZM-00202	Diurnal gene regulation in maize	Lai X et al. / Harmon FG	PRJNA616061	PubMed	blade (lamina)	seedling stage	B73 plants were grown till the 3rd leaf had fully expanded (the V3 stage). The whole blade of the 3rd leaf was sampled 6h after the start of the light period (within the light period) on day 1. Plant growth conditions: walk-in growth chamber, 12h light (440μmol photons m-2 s-1) at 26-28°C / 12h dark at 22°C cycles.	B73	AES800-maturity inbred line with smooth dent kernels (PI 550473); Stiff Stalk (SS) breeding group, B73 subgroup; drought sensitive at the seedling stage; pedigree: Iowa Stiff Stalk Synthetic C5; developed at the Iowa Agriculture & Home Economics Experiment Station, Iowa State University, Ames, Iowa, USA. B73 plants are vigorous with erect leaves and average pollen production. B73 is the source ma…	Diurnal_B73_leab_3h_day 1_1-1	SRR11442907	diurnal (6h; day 1)
Maize	GSE57337	RNA-seq	ZM-00048	Genome-wide analysis of alternative splicing in Zea mays: landscape and genetic regulation	Thatcher SR / Li B	E-GEOD-57337, SRP041704, PRJNA246299	PubMed	foliar leaf	stem elongation	Leaf samples of B73 plants grown for 5 weeks hydroponically under 16h light at 26°C / 8h dark at 22°C cycles.	B73	AES800-maturity inbred line with smooth dent kernels (PI 550473); Stiff Stalk (SS) breeding group, B73 subgroup; drought sensitive at the seedling stage; pedigree: Iowa Stiff Stalk Synthetic C5; developed at the Iowa Agriculture & Home Economics Experiment Station, Iowa State University, Ames, Iowa, USA. B73 plants are vigorous with erect leaves and average pollen production. B73 is the source ma…	Inbred lines_B73_lea_1-1	SRR1272053	untreated leaf samples (B73)
Maize	GSE40070	RNA-seq	ZM-00050	Effects of drought on gene expression in Maize reproductive and leaf meristem tissue revealed by RNA-seq	Pereira A / Grene R	E-GEOD-40070, SRP014792, PRJNA172724	PubMed	foliar leaf	anthesis	B73 plants were grown in a greenhouse without water limitation (soil moisture content was maintained close to the field capacity) till the silk emergence, then hand-pollinated and kept for 24h (no water limitation). The basal meristematic tissue of the three youngest leaves was then harvested. Other conditions: plants were grown in 10L pots containing a mixture of peat, vermiculite, perlite (1:1:…	B73	AES800-maturity inbred line with smooth dent kernels (PI 550473); Stiff Stalk (SS) breeding group, B73 subgroup; drought sensitive at the seedling stage; pedigree: Iowa Stiff Stalk Synthetic C5; developed at the Iowa Agriculture & Home Economics Experiment Station, Iowa State University, Ames, Iowa, USA. B73 plants are vigorous with erect leaves and average pollen production. B73 is the source ma…	Drought_B73_lea_con_1-1	SRR536838	untreated leaf basal meristematic tissue samples
Maize	GSE59533	RNA-seq	ZM-00070	Expression data from Zea mays cultivars Tietar and DKC 6575	Gullì M / Marmiroli N	E-GEOD-59533, PRJNA255511	PubMed	foliar leaf	stem elongation	Leaf samples of Tietar plants grown till the V8 stage on a 40m-2 field plot with irrigation at 100% field water capacity. Other plant growth conditions: field location: Parma (44.80°N 10.32°E), Italy; soil type: coarse-loamy, mixed, calcareous; plants were grown at a density of 80 000 plants/ha.	Tietar	Commercial non-transgenic variety. When Tietar plants are grown on a field till the V6 stage with irrigation at 100% field capacity and then submitted to drought stress (no irrigation) for 20 days (till the R1 stage), their net photosynthesis decreases by 49%, stomatal conductance to water vapour decreases by 63%, leaf transpiration decreases by 55.9%, ratio between stomatal and ambient CO2 conce…	Drought_Tietar_lea_V8_1-1	GSM1438947_R736_3_CONT1T_Maize_	untreated leaf samples (Tietar; V8)
Maize	E-MTAB-4342	RNA-seq	ZM-00079	Transcription profiling of maize tissues at different developmental stages	Kaeppler S	SRP014652, PRJNA171684	https://pubmed.ncbi.nlm.nih.gov/27898762/	foliar leaf	stem elongation	5cm-long basal part of stage-2 leaf (including undifferentiated sheath) was collected from B73 plants grown till the V5 stage in a field (the West Madison Agricultural Research Station, Verona, WI, USA) in summer 2008. Plant growth conditions: Plano silt loam soil to which urea (200kg per acre) was applied; one day after planting, herbicides were applied (142g per acre Callisto (Syngenta); 710ml …	B73	AES800-maturity inbred line with smooth dent kernels (PI 550473); Stiff Stalk (SS) breeding group, B73 subgroup; drought sensitive at the seedling stage; pedigree: Iowa Stiff Stalk Synthetic C5; developed at the Iowa Agriculture & Home Economics Experiment Station, Iowa State University, Ames, Iowa, USA. B73 plants are vigorous with erect leaves and average pollen production. B73 is the source ma…	Tissues / Dev._B73_lea_stage-2 lea base_V5_40-1	SRR531866	untreated leaf samples (base; V5)
Maize	GSE71377	RNA-seq	ZM-00084	RNA-seq analysis reveals MAPKKK family members related to drought tolerance in maize	Liu Y et al. / Zhao J	SRP061631, PRJNA291064	PubMed	foliar leaf	stem elongation	The top three leaves were harvested from ZD619 plants grown for approx. 4 weeks without water limitation (80% relative soil water content (RSWC)) on a mixture of soil, vermiculite, and nutrients (1:1:1) in a greenhouse under 16h light at 25°C / 8h dark at 20°C cycles.	ZD619	Drought tolerant hybrid variety (Liu et al., 2015, PLoS One 10: e0143128).	Drought_ZD619_lea_con_5-1	SRR2129982	untreated leaf samples
Maize	E-MTAB-4290	RNA-seq	ZM-00087	Transcription profiling of different maize lines to identify genes involved in provitamin A and vitamin E biosynthesis	DellaPenna D	SRP015339, PRJNA174231	PubMed	foliar leaf	Not available	AES700-maturity inbred line with yellow dent kernels (PI 564682); NSS (non-Stiff Stalk) breeding group, the NSS-mixed subgroup; pedigree: Iowa Corn Borer Synthetic No.1 ([BSCB1 (R) C9]-2); developed at Iowa State University, Ames, Iowa, USA. B97 plants are sensitive to submergence (Liu et al., 2003, Genetics 165: 2117-2128; Stokes et al., 2010, Mol Breeding 26: 91-106).			Inbred lines / tissues_B97_lea_43-1	SRS363052	B97
Maize	GSE50191	RNA-seq	ZM-00145	Maize proteome and transcriptome atlas	Schmitz RJ et al. / Ecker JR	SRP029238, PRJNA217053	PubMed	foliar leaf	stem elongation	Symmetrical division zone of the 8th leaf was sampled from 30-day-old B73 plants.	B73	AES800-maturity inbred line with smooth dent kernels (PI 550473); Stiff Stalk (SS) breeding group, B73 subgroup; drought sensitive at the seedling stage; pedigree: Iowa Stiff Stalk Synthetic C5; developed at the Iowa Agriculture & Home Economics Experiment Station, Iowa State University, Ames, Iowa, USA. B73 plants are vigorous with erect leaves and average pollen production. B73 is the source ma…	Tissues_B73_lea_symmetrical division zone of 8th lea_30do_9-1	SRR957424	untreated leaf samples (symmetrical division zone)
Maize	SRP190955	RNA-seq	ZM-00176	Genome-wide transcriptomic responses to heat stress in maize	He J et al. / Liu L	PRJNA520822	PubMed	foliar leaf	seedling stage	Leaf samples of V3-stage B73 plants grown in a phytotron under 14h light / 10h dark cycles at 25°C and 65% relative humidity.	B73	AES800-maturity inbred line with smooth dent kernels (PI 550473); Stiff Stalk (SS) breeding group, B73 subgroup; drought sensitive at the seedling stage; pedigree: Iowa Stiff Stalk Synthetic C5; developed at the Iowa Agriculture & Home Economics Experiment Station, Iowa State University, Ames, Iowa, USA. B73 plants are vigorous with erect leaves and average pollen production. B73 is the source ma…	Heat / tissues_B73_lea_con_25°C_V3_7-1	SRR8857771	untreated leaf samples (V3)
Maize	GSE152107	RNA-seq	ZM-00178	Transcriptional analyses of the maize (Zea mays L.) leaves in response to high planting density	Zhang L et al. / Ruan Y	SRP266609, PRJNA638353	PubMed	foliar leaf	Not available	Ear leaf collected from Xianyu 335 plants (at grain filling) grown under low/high planting density.	Xianyu 335	High-yielding, upright-leaf hybrid developed by DuPont Pioneer. Xianyu 335 (XY335) is one of the most widely grown corn seed varieties in China.	Planting density_Xianyu 335_lea_low dens._ear lea_1-1	SRR11965718	plant density (low; ear leaf)
Maize	E-MTAB-8633	RNA-seq	ZM-00179	RNA-seq samples of ten tissues for each of the 25 genomes of the Nested Associated Mapping (NAM) maize sequencing project	Woodhouse M	ERP119142, PRJEB36014	PubMed	foliar leaf	stem elongation	Leaf base was sampled from the 10th leaf of B97 plants at the V11 (eleven leaves visible) stage. The plants were grown in greenhouse conditions (16h light at 27°C / 8h dark at 24°C cycles) in the Metro-Mix300 (Sun Gro Horticulture) soil mixture without additional fertilization.	B97	Inbred line with yellow dent kernels (PI 692135); used for the B97 reference genome assembly; progeny line of PI 564682 (https://npgsweb.ars-grin.gov/gringlobal/accessiondetail?id=2098528; https://nam-genomes.org).	Lines / tissues_B97_lea_10th leaba_V11_51-1	ERR3791582	untreated leaf samples (B97; base)
Maize	E-MTAB-8628	RNA-seq	ZM-00180	RNA-seq of ten tissues from Zea mays B73	Woodhouse M	ERP119071, PRJEB35943	PubMed	foliar leaf	stem elongation	Leaf base was sampled from the 10th leaf of B73 plants at the V11 (eleven leaves visible) stage. The plants were grown in greenhouse conditions (16h light at 27°C / 8h dark at 24°C cycles) in the Metro-Mix300 (Sun Gro Horticulture) soil mixture without additional fertilization.	B73	AES800-maturity inbred line with smooth dent kernels (PI 550473); Stiff Stalk (SS) breeding group, B73 subgroup; drought sensitive at the seedling stage; pedigree: Iowa Stiff Stalk Synthetic C5; developed at the Iowa Agriculture & Home Economics Experiment Station, Iowa State University, Ames, Iowa, USA. B73 plants are vigorous with erect leaves and average pollen production. B73 is the source ma…	Tissues_B73_lea_10th leaba_V11_3-1	ERR3773811	untreated leaf samples (base)
Maize	E-MTAB-8641	RNA-seq	ZM-00181	RNA-seq samples of ten tissues for B73 abnormal 10 (B73_Ab10)	Woodhouse MR	ERP119263, PRJEB36113	PubMed	foliar leaf	V11 stage	Leaf base was sampled from the 10th leaf of B73-Ab10 plants at the V11 (eleven leaves visible) stage. The plants were grown in greenhouse conditions (16h light at 27°C / 8h dark at 24°C cycles) in the Metro-Mix300 (Sun Gro Horticulture) soil mixture without additional fertilization.	B73-Ab10	Inbred line with blue semi-dent kernels (blue aleurone, yellow endosperm, colorless pericarp). B73-Ab10 (PI 690316) was obtained from a cross of a line containing Ab10 (Abnormal chromosome 10) and B73 inbred, followed by five backcrosses to B73 and five self-pollination generations (BC6F5). B73-Ab10 differs from B73 at three genomic regions: the end of chromosome 10L, which carries the Ab10 haplo…	Tissues_B73-Ab10_proo_6do_1-1	MN02011	untreated primary root samples	This protocol recovers only poly-adenylated RNAs.	Illumina NextSeq 550	6 days	seedling root
Maize	SRP198985	RNA-seq	ZM-00187	Atlas of expression data across diverse tissues and genotypes in maize	Monnahan PJ et al. / Hirsch CN	PRJNA543878	PubMed	foliar leaf	stem elongation	The middle part was sampled from the 10th leaf of B73 plants at the V11 (eleven leaves visible) stage. The plants were grown in field conditions at the Minnesota Agricultural Experiment Station (Saint Paul, MN, USA) with 30-inch (76cm) row spacing; seeds were sown in May 2015.	B73	AES800-maturity inbred line with smooth dent kernels (PI 550473); Stiff Stalk (SS) breeding group, B73 subgroup; drought sensitive at the seedling stage; pedigree: Iowa Stiff Stalk Synthetic C5; developed at the Iowa Agriculture & Home Economics Experiment Station, Iowa State University, Ames, Iowa, USA. B73 plants are vigorous with erect leaves and average pollen production. B73 is the source ma…	Lines / tissues_B73_lea_10th lea mid_V11_10-1	SRR9095491	untreated 10th leaf samples (B73; middle)
Maize	GSE94252 (subseries of GSE94254)	RNA-seq	ZM-00154	Genome-wide gene expression profile in inner stem tissue of V2 seedlings and husks (maize B73)	Zicola J et al. / Stam M	GSE94254, SRP098550, PRJNA369205	PubMed	husk leaf	Silking emergence	Soft inner husk leaves were sampled from B73 ear shoots at the beginning of silk emergence from the husk. The plants were grown at MPIPZ (the Max Planck Institute for Plant Breeding Research, Cologne, Germany) in a greenhouse under 16h light / 8h dark cycles at an average temperature of 23°C. Sampling took place 9-11h after dawn.	B73	AES800-maturity inbred line with smooth dent kernels (PI 550473); Stiff Stalk (SS) breeding group, B73 subgroup; drought sensitive at the seedling stage; pedigree: Iowa Stiff Stalk Synthetic C5; developed at the Iowa Agriculture & Home Economics Experiment Station, Iowa State University, Ames, Iowa, USA. B73 plants are vigorous with erect leaves and average pollen production. B73 is the source ma…	Tissues_B73_hus_MPIPZ_3-1	GSM2471781	location (MPIPZ; husk leaf)	Alternative name: ribominus, ribo-zero protocol; preserves both poly-adenylated and non-polyadenylated RNAs.	Illumina HiSeq 2500	soft inner husk leaves				Illumina NextSeq 500
Maize	SRP052802	RNA-seq	ZM-00159	Zea mays Transcriptome or Gene expression	Denton AK et al. / Weber APM	PRJNA273547	PubMed	intermediate fraction	seedling stage	4cm-long section 3 of the third leaf (counting from the leaf tip) was sampled from B73 plants and the intermediate fraction (I-e) was isolated. Length of the leaf was 18cm when measured from the leaf tip to the ligule of the second leaf. Leaves were counted from the shoot base. Liquid N2-frozen, ground leaf tissue was filtered through 250µM, 80µM and 41µM meshes. Intermediate fraction was the one…	B73	AES800-maturity inbred line with smooth dent kernels (PI 550473); Stiff Stalk (SS) breeding group, B73 subgroup; drought sensitive at the seedling stage; pedigree: Iowa Stiff Stalk Synthetic C5; developed at the Iowa Agriculture & Home Economics Experiment Station, Iowa State University, Ames, Iowa, USA. B73 plants are vigorous with erect leaves and average pollen production. B73 is the source ma…	C4 photosynthesis / tissues_B73_BS-e_lea sec 1_1-1	SRR2186737	leaf fractionation (I-e; section 3)
Maize	GSE38487	RNA-seq	ZM-00046	Unraveling the KNOTTED1 regulatory network in maize meristems	Bolduc N et al. / Hake S	E-GEOD-38487, SRP013564, PRJNA168086	PubMed	juvenile leaf	seedling stage	Juvenile immature leaf samples of Kn1-N/Kn1-N plants grown for 10 days in a greenhouse.	Kn1-N/Kn1-N	Ac-Ds line homozygous for the semi-dominant gain-of-function Kn1-N allele of KN1 (KNOTTED 1; GRMZM2G017087). KN1 belongs to the three-amino-acid loop extension (TALE) superfamily of homeodomain transcription factors; it binds genomic DNA at several thausand loci. KN1 is involved in ear and tassel development. In the Kn1-N/Kn1-N line, KN1 is expressed ectopically (compared to B73 wild type, Kn1-N/…	KNOTTED1_KN1/KN1_jlea_1-1	SRR504463	untreated leaf samples (Kn1-N/Kn1-N)
Maize	GSE48507	RNA-seq	ZM-00049	Dehydration stress memory genes of Zea mays; comparison with Arabidopsis thaliana	Virlouvet L et al. / Avramova Z	E-GEOD-48507, SRP026531, PRJNA210356	PubMed	juvenile leaf	seedling stage	Leaf samples of B73 plants that were grown for 14 days on soil without water limitation, then uprooted and kept with roots submerged in water. Other conditions: growth chamber, 12h light (180μmol photons m-2 s-1) / 12h dark cycles, 22°C.	B73	AES800-maturity inbred line with smooth dent kernels (PI 550473); Stiff Stalk (SS) breeding group, B73 subgroup; drought sensitive at the seedling stage; pedigree: Iowa Stiff Stalk Synthetic C5; developed at the Iowa Agriculture & Home Economics Experiment Station, Iowa State University, Ames, Iowa, USA. B73 plants are vigorous with erect leaves and average pollen production. B73 is the source ma…	Dehydration_B73_jlea_con_1-1	SRR925463	mock treated leaf samples
Maize	GSE68589	RNA-seq	ZM-00065	The maize death acids, 10-oxo-11-phytoenoic acid and derivatives, are rapidly induced phytoalexins with multiple biological activities	Schmitz RJ	E-GEOD-68589, SRP058022, PRJNA283144	PubMed	juvenile leaf	seedling stage	14-day-old Golden Queen plants were mock-treated by placing four 10μl droplets of 5% DMSO (dimethyl sulfoxide) 0.1%Tween 20 solution on the middle part of partially emerged 4th leaf blade (approx. 15cm from the leaf tip, 2 droplets on either side of the midrib). The plants were incubated for 3h and the mock-treated leaves were harvested. Plant growth conditions: greenhouse, 12h light (minimum of …	Golden Queen	Hybrid sweet corn variety, Southern States Cooperative, Inc., Virginia, USA.	Oxylipin_Golden Queen_jlea_con_3h_1-1	SRR2010411	mock treated leaf samples (3h)
Maize	GSE69659	RNA-seq	ZM-00069	Maize death acids, 9-lipoxygenase derived cyclopente(a)nones, display activity as cytotoxic phytoalexins and transcriptional mediators	Schmelz EA / Huffaker A	E-GEOD-69659, PRJNA286115	PubMed	juvenile leaf	seedling stage	14-day-old Golden Queen plants were treated with 10-OPEA (10-oxo-11-phytoenoic acid) by placing four 10μl droplets of 2mM 10-OPEA solution on the middle part of partially emerged 4th leaf blade (approx. 15cm from the leaf tip, 2 droplets on either side of the midrib). The plants were incubated for 90min and the treated leaves were harvested. Plant growth conditions: greenhouse, 12h light (minimum…	Golden Queen	Hybrid sweet corn variety, Southern States Cooperative, Inc., Virginia, USA.	Oxylipin_Golden Queen_jlea_con_90min_1-1	GSM1705431_12005_OPEA_90mn-5_Maize_	10-OPEA (90min)
Maize	E-MTAB-3173, E-MTAB-3758	RNA-seq	ZM-00071	Transcriptome analysis of proliferative tissue of maize inbred lines	Inze D / Coppens F / Baute J	ERP009123, ERP011069, PRJEB8086, PRJEB9918	PubMed	juvenile leaf	seedling stage	The most basal 0.5cm of the 4th leaf were harvested from RIL44 plants 3 days after the tip of the 4th leaf emerged from the pseudostem cylinder. Plant growth conditions: growth chamber, 16h light (170µmol photons m-2 s-1) / 8h dark cycles, 24°C, 55% relative humidity.	RIL44	Recombinant inbred line RIL44 derived from a cross of inbred lines B73 and H99 followed by 12 generations of self-fertilization (Baute et al., 2015, Genome Biol. 16: 168).	Inbred lines_A632_jlea_4th leaba_1-1	ERR965619	untreated leaf base samples (RIL44)
Maize	E-MTAB-3847	RNA-seq	ZM-00077	High-resolution transcript analysis of the defense responses to Colletotrichum graminicola infection in maize genotypes with contrasting anthracnose resistance	Schliebner I / Horbach R	ERP011838, PRJEB10574	PubMed	juvenile leaf	seedling stage	14-day-old B73 plants were inoculated with Colletotrichum graminicola wild type strain M2 (CgM2) by placing 10μl droplets of spore suspension (10^6 spores / ml, in 0.01% Tween 20) on horizontally oriented third leaf (counting from the shoot base). The inoculated leaf segments were harvested immediately after inoculation (at the pre-penetration phase of the fungus). C. graminicola is a filamentous…	B73	AES800-maturity inbred line with smooth dent kernels (PI 550473); Stiff Stalk (SS) breeding group, B73 subgroup; drought sensitive at the seedling stage; pedigree: Iowa Stiff Stalk Synthetic C5; developed at the Iowa Agriculture & Home Economics Experiment Station, Iowa State University, Ames, Iowa, USA. B73 plants are vigorous with erect leaves and average pollen production. B73 is the source ma…	Pathogen_Golden Jubilee_jlea_C. gram._0hpi_1-1	B73_0hpi_Rep1	C. graminicola (B73; 0hpi)
Maize	E-MTAB-4285	RNA-seq	ZM-00129	Transcription profiling of maize inbred line B73 descended from two different sets of seed material grown for several generations either in the field or in the greenhouse	Scholz U	ERP004161, PRJEB4838	PubMed	juvenile leaf	seedling stage	Third leaf (counting from the shoot base) was harvested from B73 plants grown for 16 days in a greenhouse under 16h light at 27°C / 8h dark at 18.5°C cycles. B73 seed material (accession number: PI 550473) was originally obtained from the USDA stock center in 2007 and propagated in a field for 3 generations by self-pollination.	B73	AES800-maturity inbred line with smooth dent kernels (PI 550473); Stiff Stalk (SS) breeding group, B73 subgroup; drought sensitive at the seedling stage; pedigree: Iowa Stiff Stalk Synthetic C5; developed at the Iowa Agriculture & Home Economics Experiment Station, Iowa State University, Ames, Iowa, USA. B73 plants are vigorous with erect leaves and average pollen production. B73 is the source ma…	Inbred lines_B73_jlea_3rd lea_V4_1-1	ERR361362	untreated leaf samples (B73)
Maize	E-MTAB-4410	RNA-seq	ZM-00130	Transcription profiling of a maize hybrid line and its two parental inbred lines grown under sufficient and limiting nitrogen conditions	Downs G	SRP033653, PRJNA231059	PubMed	juvenile leaf	stem elongation	Leaves 3-5 were sampled from SRG100 plants grown for 4 weeks hydroponically in a nutrient solution containing 3mM KNO3 (optimal nitrogen condition). Other components of the nutrient solution: 4mM MgSO4, 5mM KCl, 5mM CaCl2, 1mM KH2PO4, 0.1mM Fe-EDTA, 0.5mM MES (pH 6.0), 9μM MnSO4, 0.7μM ZnSO4, 0.3μM CuSO4, 46μM NaB4O7, 0.2μM (NH4)6Mo7O2. Other plant growth conditions: growth cabinet (Conviron, Man…	SRG150	F1 hybrid derived from a cross of inbred lines SRG100 and SRG200. In terms of tolerance to nitrogen limitation, SRG150 is similar to the SRG200 parent and is more tolerant than the SRG100 parent. Under nitrogen limitation, NUE index (nitrogen use efficiency, calculated as NUE=Sw/N where Sw = shoot dry weight and N = shoot nitrogen content) of SRG150 is approx. 90 at the vegetative stage (4-week-o…	Nitrate_SRG100_jlea_sufficient KNO3_7-1	SRR1046809	nitrate (SRG150; 3mM KNO3; root)
Maize	E-MTAB-4328	RNA-seq	ZM-00136	Transcription profiling of many parental inbred lines from a maize nested association mapping population	Springer NM	SRP018088, PRJNA173886	PubMed	juvenile leaf	seedling stage	3rd leaf samples of CML333 plants grown for 18 days under 15h light / 9h dark cycles at the University of Minnesota Agricultural Research station, Saint Paul, USA.	CML333	Tropical inbred line with white flint kernels (PI 690322; Ames 27101); pedigree: Population 590: P 590C3F373-1-1-7-B-#-5-2-B-#-B; developed at CIMMYT (International Maize and Wheat Improvement Center), Mexico (https://training.ars-grin.gov/gringlobal/accessiondetail.aspx?id=1645586).	Inbred lines_B73_jlea_3rd lea_1-1	SRR767712	untreated leaf samples (CML333)
Maize	E-MTAB-5063	RNA-seq	ZM-00144	Transcription profiling of leaves of B73 maize infested with corn leaf aphids (Rhopalosiphum maidis)	Jander G	SRP063676, PRJNA295410	PubMed	juvenile leaf	seedling stage	An empty clip cage was attached on the second fully expanded leaf of 14-day-old B73 plants and kept for 92h; 10 adult corn leaf aphids (Rhopalosiphum maidis) were then put into the cage and allowed to feed for 4h. The aphid-affected leaf section was then harvested. Plant growth conditions: growth chamber, 16h light (180µmol photons m-2 s-1) / 8h dark cycles, 23°C, 60% relative humidity; substrate…	B73	AES800-maturity inbred line with smooth dent kernels (PI 550473); Stiff Stalk (SS) breeding group, B73 subgroup; drought sensitive at the seedling stage; pedigree: Iowa Stiff Stalk Synthetic C5; developed at the Iowa Agriculture & Home Economics Experiment Station, Iowa State University, Ames, Iowa, USA. B73 plants are vigorous with erect leaves and average pollen production. B73 is the source ma…	Insect pest_B73_jlea_con_beg. of harv. per._1-1	SRR2396101	R. maidis (4h)
Maize	E-MTAB-5422	RNA-seq	ZM-00153	Altered expression of maize PLASTOCHRON1 enhances biomass and seed yield by extending cell division duration	Inzé D / Nelissen H	ERP021168, PRJEB19185	PubMed	juvenile leaf	seedling stage	The basal 0.5cm of the 4th leaf of GA2ox:PLA1 plants were sampled 2 days after the 4th leaf emerged from the sheath of the 3rd leaf (the 4th leaf at the steady-state growth phase). Plant growth conditions: growth chamber, 16h light (170µmol photons m-2 s-1 at plant level) at 24°C / 8h dark at 18°C cycles, 55% relative humidity.	GA2ox:PLA1	Transgenic plants (B104 genetic background) overexpressing PLA1 (CYP78A1, GRMZM2G167986) from the GA2ox promoter, a 2046bp-long sequence upstream of the GA2ox start codon (GA2ox = GA2-oxidase, GRMZM2G031724). PLA1 is mainly overexpressed in the basal region of the leaf, where the transition from cell division to cell expansion occurs. PLA1 is a member of the CYTOCHROME P450 78A family. Compared t…	Leaf growth_wt-sibling_jlea_2dpe_1-1	ERR1805312	leaf growth (GA2ox:PLA1; 2dpe)
Maize	SRP277544	RNA-seq	ZM-00197	Transcriptome analysis of three maize genotypes, B73, Mo17, and W22, subjected to cold and heat stress	Liang Z et al. / Springer NM	PRJNA657262	PubMed	juvenile leaf	seedling stage	The 3rd leaf was sampled from B73 plants grown for 12 days on soil in a growth chamber under 16h light at 30°C / 8h dark at 20°C cycles, then, at the beginning of the light period on day 13, shifted to 42°C for 4h (kept in an incubator).	B73	AES800-maturity inbred line with smooth dent kernels (PI 550473); Stiff Stalk (SS) breeding group, B73 subgroup; drought sensitive at the seedling stage; pedigree: Iowa Stiff Stalk Synthetic C5; developed at the Iowa Agriculture & Home Economics Experiment Station, Iowa State University, Ames, Iowa, USA. B73 plants are vigorous with erect leaves and average pollen production. B73 is the source ma…	Stress_B73_jlea_con_30°C_4h_3rd lea_13do_1-1	SRR12454894	heat (B73)
Maize	GSE100667	RNA-seq	ZM-00203	Transcriptome analysis of Htn1 mediated resistance against Exserohilum turcicum (sexual stage Setosphaeria turcica)	Yang P et al. / Keller B	SRP110791, PRJNA392457	PubMed	juvenile leaf	V2 stage	The second leaf of W22Htn1 seedlings was sampled 10 days after spraying all seedlings in a tray with 4ml of Exserohilum turcicum isolate Passau-1 spore suspension (4.5 x 10^4 spores ml-1). Plant growth conditions: glasshouse, 16h light at 20°C / 8h dark at 18°C cycles; 2-3 seedlings per Jiffy pot (diameter 8cm), 15 pots per tray; 60% relative humidity before inoculation, high humidity after inocu…	W22Htn1	Inbred line (W22 genetic background) carrying the Htn1 gene that confers quantitative and partial resistance to Northern Corn Leaf Blight (NCLB) disease caused by hemibiotrophic fungal pathogen Exserohilum turcicum. W22Htn1 was developed via crossing the inbred line W22 and Mexican landrace Pepitilla, the donor of Htn1, and backcrossings to W22. Htn1 (ZmWAK-RLK1) encodes a plasma membrane-localiz…	Pathogen_B37_jlea_con_0h_1-1	GSM2690831	E. turcicum (W22Htn1; 10dpi)
Maize	E-MTAB-4559	RNA-seq	ZM-00205	Genetic response of maize silk to pollen tubes growth in comparison to fungal invasion	Spannagl M / Woriedh M / Dresselhaus T	ERP014586, PRJEB13048	PubMed	juvenile leaf	seedling stage	Developing ears of B73 plants were covered with plastic bags to prevent pollination. 5 days after silks emerged from surrounding husk leaves, 4ml of Fusarium graminearum conidia suspension (4 x 10^4 conidia/ml) were injected directly into the silk channel with a syringe. The silks were sampled 7 days after inoculation (for the first 3 days, inoculated ears were kept covered with moist plastic bag…	B73	AES800-maturity inbred line with smooth dent kernels (PI 550473); Stiff Stalk (SS) breeding group, B73 subgroup; drought sensitive at the seedling stage; pedigree: Iowa Stiff Stalk Synthetic C5; developed at the Iowa Agriculture & Home Economics Experiment Station, Iowa State University, Ames, Iowa, USA. B73 plants are vigorous with erect leaves and average pollen production. B73 is the source ma…	Tissues / pathogen_B73_jlea_3rd lea_21do_2-1	Fusarium_Silk_3	F. graminearum (silk)
Maize	E-MTAB-7200	RNA-seq	ZM-00207	RNA-seq of etiolated 9 day old maize seedling second leaves after exposure to either blue, red or no light conditions for three hours	Hendron RW / Kelly S	ERP115257, PRJEB32558	PubMed	juvenile leaf	seedling stage	Surface-sterilized B73 seeds were germinated on wet vermiculite in darkness at 28°C for 9 days and 3h. A 3cm-long section of the second leaf (starting at 2cm from the leaf tip) was sampled.	B73	AES800-maturity inbred line with smooth dent kernels (PI 550473); Stiff Stalk (SS) breeding group, B73 subgroup; drought sensitive at the seedling stage; pedigree: Iowa Stiff Stalk Synthetic C5; developed at the Iowa Agriculture & Home Economics Experiment Station, Iowa State University, Ames, Iowa, USA. B73 plants are vigorous with erect leaves and average pollen production. B73 is the source ma…	Deetiolation_B73_jlea_dark_3h_9do_1-1	ERR3322832	dark
Maize	E-MTAB-4320	RNA-seq	ZM-00137	Transcriptome profiling reveals regulatory and functional differentiation between maize mesophyll and bundle sheath cells	Li WH	SRP009063	PubMed	mesophyll cell protoplast	seedling stage	Mesophyll protoplasts were isolated from newly expanded second leaves (counting from the shoot base) of White Crystal plants grown for 9 days in a greenhouse under 13-14h natural sunlight (1600µmol photons m-2 s-1) at 28-32°C / 11-10h dark at 25-28°C cycles and 60-70% relative humidity. The leaves for protoplast isolation were harvested during the light period (around 9AM).	White Crystal	A glutinous cultivar.	C4 photosynthesis / tissues_White Crystal_mc pro_1-1	SRR354212	untreated mesophyll protoplast samples							polyA+ enrichment	not assignable
Maize	E-MTAB-4196	RNA-seq	ZM-00131	Transcription profiling of the third node from maize la1-ref mutant	Jin W	SRP022165, PRJNA200362	PubMed	node	stem elongation	3rd above-ground stem node was sampled from 4-week-old wt-sibling plants.	wt-sibling	Control plants with the wild type phenotype were selected in a segregating population obtained by crossing the la1-ref mutant and HN17 wild type, two backcrosses to HN17, and self-pollination (BC3F2) (Dong et al., 2013, Plant Physiol. 163: 1306-1322).	ZmLA1_wt-sibling_ste node_28do_1-1	SRR847528	untreated stem node samples (wt-sibling)	28 days	3rd above-ground stem node						wildtype	wildtype
Maize	E-MTAB-4205	RNA-seq	ZM-00121	Transcription profiling of maize embryo leaf during germination	Liu WY et al. / Li WH	SRP017122, PRJNA179196	PubMed	plumule	germination	Dry White Crystal seeds were placed in distilled water at 6 PM, shaken at 200rpm for 10min, and incubated on wet filter paper for 6h in a greenhouse under natural day/night conditions (sunlight from 6:00 AM to 7:00 PM; 1 600µmol photons m-2 s-1 at noon; day temperature 30-35°C, night temperature 25-28°C). Embryonic leaves and shoot apical meristem were then sampled.	White Crystal	A glutinous cultivar.	Germination_White Crystal_plu_0h_emb lea + sam_1-1	SRR611822	germination (6h)
Maize	E-MTAB-4311	RNA-seq	ZM-00141	Transcription profiling of four tissues from different maize lines	Schnable P	SRP011480	PubMed	radicle	germination	Radicle (primary root) samples of B97 seedlings germinated for 4-5 days in tap water-soaked paper rolls at 28°C in darkness.	B97	AES700-maturity inbred line with yellow dent kernels (PI 564682); NSS (non-Stiff Stalk) breeding group, the NSS-mixed subgroup; pedigree: Iowa Corn Borer Synthetic No.1 ([BSCB1 (R) C9]-2); developed at Iowa State University, Ames, Iowa, USA. B97 plants are sensitive to submergence (Liu et al., 2003, Genetics 165: 2117-2128; Stokes et al., 2010, Mol Breeding 26: 91-106).	Inbred lines / tissues_B73_seedl_24-1	SRR445385	untreated radicle samples (B97)
Maize	SRP154597	RNA-seq	ZM-00182	Dynamic patterns of gene expression additivity and regulatory variation throughout maize development	Zhou P et al. / Springer NM	PRJNA482146	PubMed	radicle	germination	Radicle samples of B73 seedlings grown in a growth chamber at 25°C.	B73	AES800-maturity inbred line with smooth dent kernels (PI 550473); Stiff Stalk (SS) breeding group, B73 subgroup; drought sensitive at the seedling stage; pedigree: Iowa Stiff Stalk Synthetic C5; developed at the Iowa Agriculture & Home Economics Experiment Station, Iowa State University, Ames, Iowa, USA. B73 plants are vigorous with erect leaves and average pollen production. B73 is the source ma…	Tissues_B73_rad_1-1	SRR7548284	untreated radicle samples (B73)	not assignable	Illumina HiSeq 2500
Maize	E-MTAB-964	RNA-seq	ZM-00052	Transcription profiling by high throughput sequencing of 7 tissues of maize inbred line Zheng 58	Zhang X	ERP001184, PRJEB2861	PubMed	seedling	seedling stage	Seedling samples of Zheng 58 grown for 6 days in a growth chamber on moistened pledgets under 16h light / 8h dark cycles at 25°C.	Zheng58	Temperate-climate-adapted Chinese inbred line derived from the cross of inbred line Ye478 (which itself is derived from the cross U8112 x Shen5003) and an unknown parent; Non-Stiff Stalk (NSS) breeding group. Genome of Zheng58 has been sequenced (Lai et al., 2010, Nat Genet. 42: 1027-1030).	Tissues_Zheng58_seedl_1-1	ERR072803	untreated mature ovary samples (Zheng 58)
Maize	GSE52879	RNA-seq	ZM-00055	The dicer-like1 homolog, fuzzy tassel, is required for the regulation of meristem determinacy in the inflorescence and vegetative growth in maize	Meyers BC / Thompson B / Lee T	E-GEOD-52879, SRP033422, PRJNA230402	PubMed	seedling	seedling stage	dcl1-fzt seedlings grown for 14 days in a Percival AR-41L3 growth chamber on soil under 12h light / 12h dark cycles at 26°C.	dcl1-fzt	Plants homozygous for EMS-generated recessive missense mutation (Ser 1415 → Asn) in DCL1 (Dicer-Like 1, GRMZM2G040762 (this gene model has been found to lack a sequence encoding the N-terminal part of DCL1)). DCL1 is RNA endonuclease involved in the processing of primary microRNAs (pri-miRNAs) first to precursor microRNAs (pre-miRNAs) and then to mature microRNAs (miRNAs). The dcl1-fzt mutant pla…	pri-miRNA processing_A619wt-like-sibling_seedl_1-1	SRR1041552	untreated seedling samples (dcl1-fzt)
Maize	GSE71448	RNA-seq	ZM-00058	Dosage effect on genes in maize copy-number alterations	Zuo T / Peterson T	E-GEOD-71448, SRP061705, PRJNA291221	PubMed	seedling	seedling stage	P1-ww714 seedlings grown for 14 days in a PGW-40 growth chamber on SB 300 Universal soil under 15h light / 9h dark cycles.	P1-ww714	Line homozygous for the p1-ww714 allele, a 14.7Mb inverted tandem duplication of the region from 48.2 Mb to 62.9 Mb on the short arm of chromosome 1. The duplication occurred due to Ac/Ds-induced sister chromatid transposition (Zuo et al., 2013, Maize Genetics Conference Abstracts 55: T12).	CNV_B73_seedl_1-1	SRR2131887	untreated seedling samples (P1-ww714)
Maize	GSE56004	RNA-seq	ZM-00067	Next Generation Sequencing Facilitates Quantitative Analysis of Wild Type and pro1 mutant Transcriptomes	Wang G / Zhang J	E-GEOD-56004, SRP040280, PRJNA242202	PubMed	seedling	seedling stage	Untreated 14-day-old pro1-ref seedlings.	pro1-ref	Mutant (synonyms of the pro1-ref allele are pro1-NA342, 828D) carrying a deletion -1340bp upstream of the Pro1 transcript start site. The Pro1 protein has been detected in kernels of Chang 7-2 wild type but not in kernels of the pro1-ref mutant. Pro1 (Proline Responding1, GRMZM2G375504) encodes a Δ1-pyrroline-5-carboxylate synthetase (P5CS2), a bifunctional enzyme that converts glutamate to pyrro…	Proline biosyn._Chang7-2_seedl_1-1	SRR1198846	untreated seedling samples (pro1-ref)
Maize	E-MTAB-4246	RNA-seq	ZM-00081	Transcription profiling of ZmUbi:ZmNAC111 transgenic maize under well-watered and 2h dehydration stress conditions	Qin F	SRP053172, PRJNA274333	PubMed	seedling	seedling stage	Seedling samples of ZmUbi:ZmNAC111-OE1 grown for 8 days without water limitation.	ZmUbi:ZmNAC111-OE1	Transgenic line OE1 (A188 genetic background) overexpressing the coding sequence of ZmNAC111 (derived from the B73 genotype) from the Zmubi1 promoter. ZmNAC111 (GRMZM2G127379) is a NAC-type transcription factor involved in drought response. ZmUbi:ZmNAC111-OE1 plants are more tolerant to drought than their siblings without the transgene (“wild type”). Under drought stress, water-use efficiency (µm…	Dehydration_wt-sibling_seedl_con_1-1	SRR1788793	untreated seedling samples (ZmUbi:ZmNAC111-OE1)
Maize	E-MTAB-4373	RNA-seq	ZM-00125	Transcription profiling of ten inbred maize lines	Huang J	SRP051572, PRJNA271223	PubMed	seedling	seedling stage	Whole Mo17 seedlings grown for 14 days in a greenhouse.	Mo17	AES800-maturity inbred line with yellow-orange dent kernels and red cobs (PI 558532); Non-Stiff Stalk (NSS) breeding group; pedigree: CI 187-2/C103; developed at the Missouri Agricultural Experiment Station, USA; maintained in the U.S. National Plant Germplasm System since 1964. The relative maturity, resistance to leaf blight (Helminthosporium turcicum), and stalk quality of Mo17 are similar to …	Inbred lines_B73_seedl_1-1	SRR1735528	untreated seedling samples (Mo17)
Maize	E-MTAB-4210	RNA-seq	ZM-00135	Transcription profiling of seedlings, anthers, and early-prophase meiocytes from B73 maize	Dukowic-Schulze S	SRP017907, PRJNA185817	PubMed	seedling	seedling stage	Anthers with meiocytes at the leptotene-zygotene stages of meiosis prophase I were collected from B73 plants grown in a greenhouse on a mixture of top soil and SunGro LC8 (2:1) under 16h light (450µmol photons m-2 s-1) at 24°C / 8h dark at 22°C cycles.	B73	AES800-maturity inbred line with smooth dent kernels (PI 550473); Stiff Stalk (SS) breeding group, B73 subgroup; drought sensitive at the seedling stage; pedigree: Iowa Stiff Stalk Synthetic C5; developed at the Iowa Agriculture & Home Economics Experiment Station, Iowa State University, Ames, Iowa, USA. B73 plants are vigorous with erect leaves and average pollen production. B73 is the source ma…	Tissues_B73_seedl_1-1	SRR650379	untreated anther samples
Maize	SRP115379	RNA-seq	ZM-00175	Transcriptome analysis of Zea mays Mo17 meiocytes, anthers, and seedlings	Dukowic-Schulze S	PRJNA396254	PubMed	seedling	seedling stage	14-day-old Mo17 seedlings grown in a greenhouse, Saint Paul, Minnesota, USA	Mo17	AES800-maturity inbred line with yellow-orange dent kernels and red cobs (PI 558532); Non-Stiff Stalk (NSS) breeding group; pedigree: CI 187-2/C103; developed at the Missouri Agricultural Experiment Station, USA; maintained in the U.S. National Plant Germplasm System since 1964. The relative maturity, resistance to leaf blight (Helminthosporium turcicum), and stalk quality of Mo17 are similar to …	Tissues_Mo17_seedl_14do_1-1	SRR5931451	untreated anther samples
Maize	E-MTAB-4134	RNA-seq	ZM-00134	Transcription profiling of maize foliar (Kranz) and husk (non-Kranz) leaves at different developmental stages	Wang P	SRP028231	PubMed	sheath	anthesis	Third husk leaf in from the outside of the ear shoot was harvested from 56-day-old B73 plants grown on soil in a greenhouse under 16h light (300µmol photons m-2 s-1) at 28°C / 8h dark at 20°C cycles.	B73	AES800-maturity inbred line with smooth dent kernels (PI 550473); Stiff Stalk (SS) breeding group, B73 subgroup; drought sensitive at the seedling stage; pedigree: Iowa Stiff Stalk Synthetic C5; developed at the Iowa Agriculture & Home Economics Experiment Station, Iowa State University, Ames, Iowa, USA. B73 plants are vigorous with erect leaves and average pollen production. B73 is the source ma…	Leaf dev. / Kranz anat._B73_shoa_veg sam + P1/P2 fol lea primord_1-1	SRR942913	untreated inner husk leaf samples
Maize	GSE63429	RNA-seq	ZM-00053	Genetic and Molecular Characterization of Submergence Response Identifies Subtol6 as a Major Submergence Tolerance Locus in Maize	Walia H	E-GEOD-63429, SRP050012, PRJNA267717	PubMed	shoot	seedling stage	Shoot samples of Mo18W plants grown till the 3-leaves-stage plus 24h on soil in a greenhouse under 12h light (378 ± 62.4μmol photons m-2 s-1) at 26.7-32.2°C / 12h dark at 26.1-29.4°C cycles, 35-70% relative humidity. The plants were watered sufficiently (50ml water per pot twice a day); at the one-leaf-stage they were fertilized with 0.5x Hoagland`s solution.	Mo18W	Submergence-tolerant inbred line with white semi-dent kernels (other ID: PI 550441); Non-Stiff Stalk breeding group; pedigree: WF9/Mo22; developed at the Missouri Agricultural Experiment Station, USA (Liu et al., 2003, Genetics 165: 2117-2128; https://training.ars-grin.gov/gringlobal/accessiondetail.aspx?id=1445377).	Submergence_Mo18W_sho_con_24h_3-1	SRR1656752	untreated shoot samples (Mo18W; 24h)							GSE111857, SRP135498, PRJNA438144	PRJNA670840
Maize	GSE43142	RNA-seq	ZM-00066	Conservation and Divergence of Transcriptomic and Epigenomic Variations in Maize Hybrids	He G / Wang X / Deng X	E-GEOD-43142, SRP017685, PRJNA184718	PubMed	shoot	seedling stage	Shoot samples of B73 plants grown for 14 days on soil in a growth chamber under 15h light at 25°C / 9h dark at 20°C cycles.	B73	AES800-maturity inbred line with smooth dent kernels (PI 550473); Stiff Stalk (SS) breeding group, B73 subgroup; drought sensitive at the seedling stage; pedigree: Iowa Stiff Stalk Synthetic C5; developed at the Iowa Agriculture & Home Economics Experiment Station, Iowa State University, Ames, Iowa, USA. B73 plants are vigorous with erect leaves and average pollen production. B73 is the source ma…	Inbred & hybrid_B73_sho_1-1	SRR640263	untreated shoot samples (B73)							shoot	shoot
Maize	GSE70192	RNA-seq	ZM-00074	RNAseq analysis of Mo17 seedlings	Mejia-Guerra MK et al. / Grotewold E	E-GEOD-70192, SRP059946, PRJNA288460	PubMed	shoot	seedling stage	Shoot samples of Mo17 plants grown for 14 days at 25°C under 16h light / 8h dark cycles.	Mo17	AES800-maturity inbred line with yellow-orange dent kernels and red cobs (PI 558532); Non-Stiff Stalk (NSS) breeding group; pedigree: CI 187-2/C103; developed at the Missouri Agricultural Experiment Station, USA; maintained in the U.S. National Plant Germplasm System since 1964. The relative maturity, resistance to leaf blight (Helminthosporium turcicum), and stalk quality of Mo17 are similar to …	Tissues_Mo17_sho_1-1	SRR2080976	untreated shoot samples (Mo17)
Maize	GSE56459	RNA-seq	ZM-00075	Transcriptome profiling of noncoding RNAs in maize (paired-end)	Wang H et al. / Chua N	E-GEOD-56459, SRP040808, PRJNA243365	PubMed	shoot	seedling stage	Seeds of B73 line were germinated on wet paper towel for 2 days, then planted to soil and grown for 14 days in a growth chamber at 26°C under 16h light / 8h dark cycles. Shoots were then harvested.	B73	AES800-maturity inbred line with smooth dent kernels (PI 550473); Stiff Stalk (SS) breeding group, B73 subgroup; drought sensitive at the seedling stage; pedigree: Iowa Stiff Stalk Synthetic C5; developed at the Iowa Agriculture & Home Economics Experiment Station, Iowa State University, Ames, Iowa, USA. B73 plants are vigorous with erect leaves and average pollen production. B73 is the source ma…	Tissues_B73_sho_1-1	SRR1213570	untreated shoot samples (B73)							mock treated shoot samples	untreated shoot samples (0h)
Maize	E-MTAB-4258	RNA-seq	ZM-00082	Transcription profiling of maize inbred lines B73, Mo17, and Oh43 under control and stress conditions	Springer NM	SRP041183, PRJNA244661	PubMed	shoot	seedling stage	Shoot samples of B73 seedlings grown for 14 days on a 1:1 mixture of field soil and MetroMix under natural light (July 2013; Saint Paul, Minnesota, USA) at 24°C.	B73	AES800-maturity inbred line with smooth dent kernels (PI 550473); Stiff Stalk (SS) breeding group, B73 subgroup; drought sensitive at the seedling stage; pedigree: Iowa Stiff Stalk Synthetic C5; developed at the Iowa Agriculture & Home Economics Experiment Station, Iowa State University, Ames, Iowa, USA. B73 plants are vigorous with erect leaves and average pollen production. B73 is the source ma…	Stress_B73_sho_con_1-1	SRR1238718	untreated shoot samples (B73)							The aerial parts (shoot) of 7-day-old, greenhouse-grown B73 seedlings were isolated, incubated in a 1% DMSO solution for 30min, and sampled. DMSO, dimethyl sulfoxide.	Shoot samples of Jing724 seedlings grown hydroponically for 11 days (for the first 3 days in sterile water, afterward in Hoagland’s nutrient solution). Other conditions: greenhouse, 12h light (150-180μmol photons m-2 s-1) / 12h dark cycles, 26 ± 1°C, 60% relative humidity. Hoagland’s solution as described in (Hoagland and Broyer, 1936, Plant Physiol. 11: 451-507).
Maize	E-MTAB-4198	RNA-seq	ZM-00124	Transcription profiling of well-watered and drought-stressed maize seedlings	Lai J	SRP052520, PRJNA272662	PubMed	shoot	seedling stage	Shoot samples of B73 seedlings grown for 14 (4+10) days in a greenhouse (16h light at 30°C / 8h dark at 25°C cycles) on a mixture of vermiculite and soil (1:1) with sufficient water.	B73	AES800-maturity inbred line with smooth dent kernels (PI 550473); Stiff Stalk (SS) breeding group, B73 subgroup; drought sensitive at the seedling stage; pedigree: Iowa Stiff Stalk Synthetic C5; developed at the Iowa Agriculture & Home Economics Experiment Station, Iowa State University, Ames, Iowa, USA. B73 plants are vigorous with erect leaves and average pollen production. B73 is the source ma…	Drought_B73_sho_con_10d_1-1	SRR1765337	untreated shoot samples (10d)							AES800-maturity inbred line with smooth dent kernels (PI 550473); Stiff Stalk (SS) breeding group, B73 subgroup; drought sensitive at the seedling stage; pedigree: Iowa Stiff Stalk Synthetic C5; developed at the Iowa Agriculture & Home Economics Experiment Station, Iowa State University, Ames, Iowa, USA. B73 plants are vigorous with erect leaves and average pollen production. B73 is the source ma…	Inbred line relatively tolerant to salt stress; developed at the Maize Research Center, Beijing Academy of Agriculture and Forestry Sciences, Beijing, China (Luo et al., 2018, J Proteome Res. 17: 141-153; Wang et al., 2020, BMC Plant Biol. 20: 515).
Maize	E-MTAB-4206	RNA-seq	ZM-00133	Transcription profiling of tissues from B73 and Mo17 reciprocal hybrids	Lai J	SRP011991	PubMed	shoot	seedling stage	Shoot samples of 12-day-old B73 seedlings grown in an incubator.	B73	AES800-maturity inbred line with smooth dent kernels (PI 550473); Stiff Stalk (SS) breeding group, B73 subgroup; drought sensitive at the seedling stage; pedigree: Iowa Stiff Stalk Synthetic C5; developed at the Iowa Agriculture & Home Economics Experiment Station, Iowa State University, Ames, Iowa, USA. B73 plants are vigorous with erect leaves and average pollen production. B73 is the source ma…	Inbred & hybrid_B73_sho_1-1	SRR491307	untreated shoot samples (B73; 12d)							mock treatment	no experimental treatment
Maize	E-MTAB-4296	RNA-seq	ZM-00139	Transcription profiling of aerial parts of maize	Wang Z	SRP013580, PRJNA168080	PubMed	shoot	seedling stage	Shoot samples of B73 plants at the V3 stage.	B73	AES800-maturity inbred line with smooth dent kernels (PI 550473); Stiff Stalk (SS) breeding group, B73 subgroup; drought sensitive at the seedling stage; pedigree: Iowa Stiff Stalk Synthetic C5; developed at the Iowa Agriculture & Home Economics Experiment Station, Iowa State University, Ames, Iowa, USA. B73 plants are vigorous with erect leaves and average pollen production. B73 is the source ma…	Seedling transcriptome_B73_sho_V3_1-1	SRR514101	untreated shoot samples
Maize	SRP106663	RNA-seq	ZM-00189	Transcriptome analysis of B73, Mo17, PH207 and their hybrids exposed to heat or cold stress	Waters AJ et al. / Springer NM	PRJNA385873	PubMed	shoot	seedling stage	Shoot samples of 14-day-old B73 seedlings grown in a growth chamber under 16h light / 8h dark cycles at 24°C.	B73	AES800-maturity inbred line with smooth dent kernels (PI 550473); Stiff Stalk (SS) breeding group, B73 subgroup; drought sensitive at the seedling stage; pedigree: Iowa Stiff Stalk Synthetic C5; developed at the Iowa Agriculture & Home Economics Experiment Station, Iowa State University, Ames, Iowa, USA. B73 plants are vigorous with erect leaves and average pollen production. B73 is the source ma…	Stress_B73_sho_con_24°C_14do_1-1	SRR5903687	untreated shoot samples (B73)	This protocol recovers only poly-adenylated RNAs.	Illumina HiSeq 2500	14 days
Maize	GSE111792 (subseries of GSE111857)	RNA-seq	ZM-00209	The DNA binding landscape of the maize AUXIN RESPONSE FACTOR family [RNA-seq]	Galli M / Gallavotti A	GSE111857, SRP135498, PRJNA438144	PubMed	shoot	seedling stage	The aerial parts (shoot) of 7-day-old, greenhouse-grown B73 seedlings were isolated, incubated in a 1% DMSO solution for 30min, and sampled. DMSO, dimethyl sulfoxide.	B73	AES800-maturity inbred line with smooth dent kernels (PI 550473); Stiff Stalk (SS) breeding group, B73 subgroup; drought sensitive at the seedling stage; pedigree: Iowa Stiff Stalk Synthetic C5; developed at the Iowa Agriculture & Home Economics Experiment Station, Iowa State University, Ames, Iowa, USA. B73 plants are vigorous with erect leaves and average pollen production. B73 is the source ma…	Auxin_B73_sho_con_30min_7do_1-1	GSM3039789	mock treated shoot samples	This protocol recovers only poly-adenylated RNAs.	Illumina NextSeq 500	7 days
Maize	E-MTAB-5915	RNA-seq	ZM-00213	Transcriptome analysis of maize tissues	Wang B et al. / Ware D	ERP024506, PRJEB22166	PubMed	shoot	seedling stage	Shoot samples of 14-day-old B73 seedlings grown at Cold Spring Harbor Laboratory (CSHL) Uplands Farm, NY, USA.	B73	AES800-maturity inbred line with smooth dent kernels (PI 550473); Stiff Stalk (SS) breeding group, B73 subgroup; drought sensitive at the seedling stage; pedigree: Iowa Stiff Stalk Synthetic C5; developed at the Iowa Agriculture & Home Economics Experiment Station, Iowa State University, Ames, Iowa, USA. B73 plants are vigorous with erect leaves and average pollen production. B73 is the source ma…	Tissues_B73_seedl_14do_1-1	ERR2096654	untreated shoot samples
Maize	SRP288265	RNA-seq	ZM-00227	RNA-seq of Jing724 seedlings under salt stress treatment	Luo M et al. / Zhao J	PRJNA670840	PubMed	shoot	seedling stage	Shoot samples of Jing724 seedlings grown hydroponically for 11 days (for the first 3 days in sterile water, afterward in Hoagland’s nutrient solution). Other conditions: greenhouse, 12h light (150-180μmol photons m-2 s-1) / 12h dark cycles, 26 ± 1°C, 60% relative humidity. Hoagland’s solution as described in (Hoagland and Broyer, 1936, Plant Physiol. 11: 451-507).	Jing724	Inbred line relatively tolerant to salt stress; developed at the Maize Research Center, Beijing Academy of Agriculture and Forestry Sciences, Beijing, China (Luo et al., 2018, J Proteome Res. 17: 141-153; Wang et al., 2020, BMC Plant Biol. 20: 515).	Salt stress_Jing724_sho_con_0h_13-1	SRR12882898	untreated shoot samples (0h)	HiSeq X Ten
Maize	GSE50557	RNA-seq	ZM-00054	Genome-wide analysis of leafbladeless1-regulated and phased small RNAs provides new insights into the tas3 pathway in maize	Dotto M et al. / Timmermans M	E-GEOD-50557, SRP029451, PRJNA217948	PubMed	shoot apex	seedling stage	Shoot apex (including the shoot apical meristem and up to 5 leaf primordia) samples of 2-week-old lbl1-rgd1 plants grown in a growth chamber under 16h light at 28°C / 8h dark at 24°C cycles.	lbl1-rgd1	Mutant (B73 genetic background) carrying missense mutation (Cys 196 → Tyr) in LBL1 (Leafbladeless1; GRMZM2G020187). LBL1 is the ortholog of Arabidopsis SGS3 (SUPPRESSOR OF GENE SILENCING 3; At5g23570) involved in the biogenesis of trans-acting short interfering RNAs (ta-siRNAs) upon microRNA-directed cleavage of TAS precursors. LBL1 is involved in establishing leaf polarity. Leaves of the lbl1-rg…	Ta-siRNA biogenesis_lbl1-rgd1_shoa_2-1	SRR962477	untreated shoot apex samples (lbl1-rgd1)
Maize	E-MTAB-4227	RNA-seq	ZM-00122	Transcription profiling of a maize IBM (Intermated B73×Mo17) RIL population derived from the cross of the inbred lines B73 and Mo17	Muehlbauer G	SRP017111, PRJNA179160	PubMed	shoot apex	seedling stage	Shoot apex samples of 14-day-old B73 plants grown in a growth chamber.	B73	AES800-maturity inbred line with smooth dent kernels (PI 550473); Stiff Stalk (SS) breeding group, B73 subgroup; drought sensitive at the seedling stage; pedigree: Iowa Stiff Stalk Synthetic C5; developed at the Iowa Agriculture & Home Economics Experiment Station, Iowa State University, Ames, Iowa, USA. B73 plants are vigorous with erect leaves and average pollen production. B73 is the source ma…	Inbred lines_B73_shoa_1-1	SRR611338	untreated shoot apex samples (B73)							B73	Jing724
Maize	E-MTAB-4233	RNA-seq	ZM-00140	Transcription profiling of 25 inbred founders of a maize nested association mapping (NAM) population	Schnable P	SRP011187	PubMed	shoot apex	seedling stage	Shoot apex (shoot apical meristem and approx. five foliar leaf primordia) samples of 14-days-old B73 seedlings.	B73	AES800-maturity inbred line with smooth dent kernels (PI 550473); Stiff Stalk (SS) breeding group, B73 subgroup; drought sensitive at the seedling stage; pedigree: Iowa Stiff Stalk Synthetic C5; developed at the Iowa Agriculture & Home Economics Experiment Station, Iowa State University, Ames, Iowa, USA. B73 plants are vigorous with erect leaves and average pollen production. B73 is the source ma…	Inbred lines_B73_shoa_1-1	SRS295823	untreated shoot apex samples (B73)	P, plastochron; the most recently initiated primordium is defined as P1 (Wang et al., 2013, Plant J. 75: 656-670).						This protocol recovers only poly-adenylated RNAs.	HiSeq X Ten
Maize	E-MTAB-4318	RNA-seq	ZM-00120	Transcription profiling of four tissues from B73 and Mo17 maize lines	Springer NM	SRP009313, SRP013432	PubMed	leaf	inflorescence formation	15-20cm long tassels (prior to shedding pollen) were collected from Mo17 plants grown in a field at the University of Minnesota Agricultural Experiment Station, Saint Paul, USA in 2011 summer.	Mo17	0	Tissues_B73_jlea_3rd lea_1-1	SRR502749	untreated tassel samples (Mo17)
Tomato	GSE19326	Micro-array	SL-00004	Expression data from various tomato plant tissues	Aoki K et al. / Shibata D	E-GEOD-19326, PRJNA120423	PubMed	leaf	main shoot growth	Whole leaf samples collected from MicroTom plants 3 weeks after germination. The seeds were sown in 0.5l pots with vermiculite and Powersoil (1:1) and kept at 24°C in darkness for 4 days. After germination, the plants were grown under 16h light (80μmol photons m-2 s-1) / 8h dark cycles at 25°C and fertilized with a Hyponex nutrient solution at 1000-fold dilution once a week.	MicroTom	Determinate, miniature, rapid-cycling cherry tomato cultivar used as a model system for mutagenesis; developed at the University of Florida, USA; released in 1989. Accession number LA3911 (Tomato Genetics Resource Center).	Development_MicroTom_lea_21do_3-1	GSM480174	untreated leaf samples (MicroTom; 21d)
Tomato	GSE22304	Micro-array	SL-00008	Expression data in response to abiotic stresses in tomato at flowering stage	Rai A et al. / Pandey HP	E-GEOD-22304, PRJNA127381	PubMed	leaf	flowering	Leaf samples at the anthesis stage of drought susceptible genotype (DSG) first grown in a greenhouse under optimal conditions and then subjected to drought stress by witholding water for 7 days.	DSG	Drought Susceptible Genotype.	Stress_DSG_lea_drought_7d_2-2	GSM555144_DST_2	drought (DSG)
Tomato	GSE22803	Micro-array	SL-00009	Expression data from roots and first two leaves of tomato seedlings growing on regular MS medium or MS medium supplemented with multi-wall carbon nanotubes (0, 50, 100, 200 ug/ml) or activated carbon (50 mg/ml)	Khodakovskaya M	E-GEOD-22803, PRJNA127919	PubMed	leaf	main shoot growth	Leaf samples of cultivar MicroTom grown for 10 days on MS (Murashige and Skoog) medium containing 50µg/ml of activated carbon.	MicroTom	Determinate, miniature, rapid-cycling cherry tomato cultivar used as a model system for mutagenesis; developed at the University of Florida, USA; released in 1989. Accession number LA3911 (Tomato Genetics Resource Center).	CNTs_MicroTom_lea_acarb. 50µg/ml_10do_10-1	GSM563741_EA09092_99703_Tomato_AC-50-1-L	activated carbon (leaf)
Tomato	GSE9683	Micro-array	SL-00010	Tomato wild type, vector control and transgenic lines expressing InsP 5-ptase: mature fruits, root tips, and leaves	Khodakovskaya M / Sederoff HW	E-GEOD-9683, PRJNA103575	PubMed	leaf	main shoot growth	Leaf samples collected from EV(pKYL71-35S2) plants grown for 10 days on MS (Murashige and Skoog) agar medium in the light.	EV(pKYL71-35S2)	Transgenic, kanamycin resistant control line obtained by transforming cv. MicroTom with empty pKYL71-35S2 vector. Phenotypically similar to wild type (Khodakovskaya et al., 2010, Plant Biotechnol J. 8: 170-83).	Inositol P3_EV(pKYL71-35S2)_lea_10do_6-1	GSM244720	untreated leaf samples (EV(pKYL71-35S2))
Tomato	TFGD:E023	Micro-array	SL-00015	Expression profiles of the tomato line M82 in response to the fungal elicitor EIX	Sherf O / Sessa G		PubMed	leaf	main shoot growth	Leaf discs of 35-42-day-old cultivar M82 were treated for 4h with EIX (ethylene-inducing xylanase), a protein elicitor isolated from fungus Trichoderma viride. In specific tomato cultivars, e.g. M82, EIX, by interacting with tomato receptor-protein LeEix2, induces defense responses such as ethylene biosynthesis, electrolyte leakage, media alkalinization, and the hypersensitive response (HR) (Bar …	M82	Determinate processing cultivar developed in USA (LA3475, Tomato Genetics Resource Center). M82 tomato has a single sympodial shoot and unbranched inflorescence (Lemmon et al., 2016, Genome Res. 26: 1676-1686).	Elicitor_M82_lea_EIX_4h_35-42do_3-2	_plus_EIX4h_ExpB	EIX (4h)
Tomato	TFGD:E048	Micro-array	SL-00017	Effects of Potato Spindle Tuber Viroid on Tomato Gene Expression	Owens RA	0	PubMed	leaf	inflorescence visible	Leaf samples (11th leaf) of mock-inoculated cultivar MoneyMaker collected approximately 4 weeks post inoculation at the beginning of inflorescence formation (first flower buds appearing). Terminal leaflet of the third true leaf (plants at the 3-4-leaf stage) was dusted with Carborundum and inoculated with 10μl of 20mM Na phosphate (pH 7.0). Inoculated plants were grown in a greenhouse under 16h l…	MoneyMaker	Indeterminate English cultivar, well adapted to humid conditions; introduced in 1954. Moderately salt-sensitive (Sun et al., 2010, Plant Cell Physiol. 51: 997-1006). Susceptible to race 1 strains of fungal pathogen Verticillium dahliae (Fradin et al., 2009, Plant Physiol. 150: 320-332). Susceptible to fungal pathogen Cladosporium fulvum (MoneyMaker is a Cf-0 genotype lacking functional Cf resista…	Pathogen_MoneyMaker_lea_con_2-1	Tomato-77-MM-Control1	mock treated MoneyMaker leaf samples
Tomato	E-MEXP-3455	Micro-array	SL-00021	Transcription profiling of GAME1-RNAi and M82 wild type tomato plants	Itkin M	0	PubMed	leaf	fruit formation	Leaf samples (3rd to 6th leaves) were collected from GAME1i plants grown in a greenhouse under natural light conditions, day at 19°C / night at 17°C.	GAME1i	RNAi line (M82 background) in which the GAME1 (GLYCOALKALOID METABOLISM1) gene is constitutively partially silenced. GAME1 (UGT73L5) encodes an UDP-Gal galactosyltransferase that glycosylates mainly aglycone tomatidine, resulting in production of α-tomatine, the main steroidal glycoalkaloid (SGA) in tomato (SGAs are preexisting chemical barrier against a broad range of pathogens; α-tomatine acts …	Steroidal glycoalkaloids_GAME1i_lea_2-1	AH189_Tomato	untreated leaf samples (GAME1i)
Tomato	GSE33177	Micro-array	SL-00022	Microarray analysis of gene expression induced by Phytophthora infestans in tomato leaves	Sultan M	E-GEOD-33177, PRJNA149191	PubMed	leaf	main shoot growth	Leaf samples of cultivar MoneyMaker grown for 5 weeks in a greenhouse, then incubated for 12h in darkness, 18°C, 100% relative humidity.	MoneyMaker	Indeterminate English cultivar, well adapted to humid conditions; introduced in 1954. Moderately salt-sensitive (Sun et al., 2010, Plant Cell Physiol. 51: 997-1006). Susceptible to race 1 strains of fungal pathogen Verticillium dahliae (Fradin et al., 2009, Plant Physiol. 150: 320-332). Susceptible to fungal pathogen Cladosporium fulvum (MoneyMaker is a Cf-0 genotype lacking functional Cf resista…	Pathogen_MoneyMaker_lea_con_12h_1-1	GSM821376_01-CO1	non-inoculated leaf samples (12h)
Tomato	GSE35020	Micro-array	SL-00026	Microarray analysis of gene expression under different light conditions	Kusano M et al. / Goto E	E-GEOD-35020, PRJNA151157	PubMed	leaf	flowering	Leaf samples of cultivar Reiyo grown till the end of flowering on soil in a growth chamber under 16h light (450µmol m-2 s-1 at the shoot apex) at 25°C / 8h dark at 20°C, 900μl L−1 CO2, light source:ceramic metal halide lamps. Leaf just below the second truss was harvested.	Reiyo	Large-fruited cultivar developed by Sakata Seed Corporation, Yokohama, Japan.	Light_Reiyo_lea_450µmol m-2 s-1_1-1	GSM860765	light (450µmol m-2 s-1; leaf)
Tomato	GSE35618	Micro-array	SL-00027	Molecular analysis of a tomato OGDH antisense line	Araújo WL et al. / Fernie AR	E-GEOD-35618, PRJNA152457	PubMed	leaf	main shoot growth	Fully expanded leaves were collected from 28-day-old MoneyMaker plants grown in a greenhouse under 16h light (250µmol photons m-2 s-1) / 8h dark cycles at 22°C.	MoneyMaker	Indeterminate English cultivar, well adapted to humid conditions; introduced in 1954. Moderately salt-sensitive (Sun et al., 2010, Plant Cell Physiol. 51: 997-1006). Susceptible to race 1 strains of fungal pathogen Verticillium dahliae (Fradin et al., 2009, Plant Physiol. 150: 320-332). Susceptible to fungal pathogen Cladosporium fulvum (MoneyMaker is a Cf-0 genotype lacking functional Cf resista…	OGDH_MoneyMaker_lea_28do_1-1	GSM871714_Araujo_G1_20110722	untreated leaf samples (MoneyMaker)
Tomato	GSE43492	Micro-array	SL-00028	The effects of a novel agrochemical in alleviating salinity stress	Roberts MR / Wargent JJ	E-GEOD-43492, PRJNA186564	PubMed	leaf	main shoot growth	3rd leaf samples of cultivar Ailsa Craig grown for 4 weeks in a glasshouse on soil in 2L pots, then sprayed with ‘Alethea’:distilled H2O solution (1:99 v/v) until run-off, incubated in the glasshouse for 24h, then watered with H2O via pot-watering till maximum soil saturation was reached, and kept for 24h in the glasshouse. ‘Alethea’ is a plant health activator from Plant Impact PLC, Harpenden, U…	Ailsa Craig	Indeterminate cultivar producing medium-sized fruits; bred by Alan Balch in Ayrshire, Scotland; introduced in 1912. Accession number LA2838A (Tomato Genetics Resource Center). Does not produce anthocyanins in the fruit skin (Povero et al., 2011, J Plant Physiol. 168: 270-279).	Salt / Alethea_Ailsa Craig_lea_Aleth._24h_H2O_24h_2-1	GSM1064132_ALW0_Tom	Alethea
Tomato	E-MEXP-3888	Micro-array	SL-00029	Transcription profiling of Lycopersicon esculentum plants subjected to four treatments: mock-inoculation, Tomato Spotted Wilt Virus-infection, spider mite (Tetranychus urticae) infestation, and virus + spider mite infestation	Nachappa P	0	PubMed	leaf	main shoot growth	Three-weeks-old MoneyMaker plants were mock-inoculated with a buffer (10mM sodium sulfite and 5% w/v celite) by dragging the buffer with a cotton swab over the surface of all fully-expanded leaves and incubated for 3 weeks. One of the mock-inoculated leaves of a plant was harvested for the microarray analysis. Plant growth conditions: the plants were grown on soil in a thrips-free cage (No Thrips…	MoneyMaker	Indeterminate English cultivar, well adapted to humid conditions; introduced in 1954. Moderately salt-sensitive (Sun et al., 2010, Plant Cell Physiol. 51: 997-1006). Susceptible to race 1 strains of fungal pathogen Verticillium dahliae (Fradin et al., 2009, Plant Physiol. 150: 320-332). Susceptible to fungal pathogen Cladosporium fulvum (MoneyMaker is a Cf-0 genotype lacking functional Cf resista…	Pathogen / herbivore_MoneyMaker_lea_con_1-3	M7_3	mock treated leaf samples (21dpi)
Tomato	Martinez M	Micro-array	SL-00012	Divaricata_hoja4	Transcription profiling of tomato seedlings Condine wild type vs. Divaricata a-DOX2 mutant	E-MEXP-2265	PubMed	seedling	main shoot growth	Hypocotyl and cotyledon samples collected from 7-day-old divaricata seedlings grown on solid medium (0.5x strength MS (Murashige and Skoog) salts, 2% sucrose (w/v), 1.5% agar (w/v), pH 6.0) under 16h light / 8h dark cycles at 24°C.	divaricata	Mutant carrying a single nucleotide deletion that results in a premature stop codon in the Slα-DOX2 gene (GenBank/EMBL accession FN428743). Slα-DOX2 (Divaricata; Div) encodes α-dioxygenase 2, an enzyme that can initiate synthesis of signalling mediators oxylipins by converting a wide range of fatty acids into 2R-hydroxy fatty acid and the corresponding one-carbon atom chain shortened aldehyde (Ba…	DOX2_Condine Red_seedl_7do_1-1	α-DOX2_divaricata_seedl_7do_2-2	untreated seedling samples (divaricata)
Tomato	GSE95710	RNA-seq	SL-00034	Global gene regulation in tomato plant (Solanum lycopersicum) responding to vector (Bactericera cockerelli) feeding and pathogen (‘Candidatus Liberibacter solanacearum’) infection	Huot OB et al. / Tamborindeguy C	SRP101428, PRJNA378182	PubMed	leaf	56-70-day-old	Topmost fully expanded leaves were collected from 56-day-old Moneymaker plants grown from seed in soil (Sun Gro®Metro-Mix 900) for 4 weeks, then transferred to square pots (10cm^2) and grown under 16h light / 8h dark cycles at 24±2°C. 14 days before sampling the plants were caged as a control to plants that were infested with B. cockerelli. Other conditions: watering and fertilization was done we…	MoneyMaker	experimental treatment	Pathogen_MoneyMaker_lea_B. coc. + L. sol._14dpi_56do_8-1	SRR5314154	Topmost fully expanded leaves were collected from 56-day-old Moneymaker plants 14 days after infestation with Bactericera cockerelli carrying Candidatus Liberibacter solanacearum (Lso). The plants were grown from seed in soil (Sun Gro®Metro-Mix 900) for 4 weeks, then transferred to square pots (10cm^2) and grown under 16h light / 8h dark cycles at 24±2°C. 6-week-old plants were transferred into c…
Tomato	E-MTAB-4812	RNA-seq	SL-00038	Transcription profiling by high throughput sequencing of tomato root, leaf, flower (2 stages) and fruit (6 stages)	Zamir D et al. / Giuliano G	SRP010775	PubMed	leaf	3-week-old	Leaf samples of 3-week-old Heinz 1706 plants grown in sand in a greenhouse under 14h light at 26°C / 10h dark at 16°C cycles.	Heinz 1706	no experimental treatment	Organs_Heinz 1706_lea_21do_1-2	SRR404310	Leaf samples of 3-week-old Heinz 1706 plants grown in sand in a greenhouse under 14h light at 26°C / 10h dark at 16°C cycles.
Tomato	SRP113598	RNA-seq	SL-00045	Genetic diversity within African tomato using next generation sequencing	Mungai GW et al. / Michuki G	PRJNA395492	PubMed	leaf	3-week-old	Leaf samples collected from 3-week-old	Tindi 050580	no experimental treatment	Genotypes_Tindi 050580_lea_21do_4-1	SRR5868473	Leaf samples collected from 3-week-old Tindi 050580 plants.
Tomato	GSE64087	RNA-seq	SL-00057	RNA-seq analysis reveals the role of red light in resistance against Pseudomonas syringae pv. tomato DC3000 in tomato plants	Yang Y et al. / Zhou Y	E-GEOD-64087, SRP051074, PRJNA270083	PubMed	leaf	main shoot growth	Ailsa Craig plants were grown till the 4-leaf-stage under 12h light (from 8AM to 8PM; 200µmol photons m-2 s-1 from fluorescent lamps) at 25°C / 12h dark at 19°C cycles. At 8PM (the usual start of the dark period), the plants were mock inoculated with 10mM MgCl2 and kept in darkness for 9h (till 5AM). Leaves were then sampled. Other plant growth conditions: growth chamber; substrate: a mixture of …	Ailsa Craig	mock treatment	Pathogen / Light_Ailsa Craig_lea_D + mock_1-3	SRR1706546	Ailsa Craig plants were grown till the 4-leaf-stage under 12h light (from 8AM to 8PM; 200µmol photons m-2 s-1 from fluorescent lamps) at 25°C / 12h dark at 19°C cycles. At 8PM (the usual start of the dark period), the plants were mock inoculated with 10mM MgCl2 and kept in darkness for 9h (till 5AM). Leaves were then sampled. Other plant growth conditions: growth chamber; substrate: a mixture of …
Tomato	GSE106811	RNA-seq	SL-00059	Global transcriptome of tomato infected by Sclerotinia sclerotiorum	Raffaele S / Mbengue M	SRP124841, PRJNA418121	PubMed	leaf	4-week-old	Mature leaf samples collected from 4-week-old Heinz 1706 plants grown in Jiffy pots under 9h light (120µmol m-2 s-1) / 15h dark cycles, 22°C.	Heinz 1706	no experimental treatment	Pathogen_Heinz 1706_lea_con_28do_1-1	SRR6283149	Mature leaf samples collected from 4-week-old Heinz 1706 plants grown in Jiffy pots under 9h light (120µmol m-2 s-1) / 15h dark cycles, 22°C.
Tomato	E-MTAB-4796	RNA-seq	SL-00105	Transcription profiling of leaves from resistant (RG-PtoR) and susceptible (RG-prf3 and RG-prf19) tomato plants inoculated with Pseudomonas syringae pv. tomato (Pst) DC3000	Martin G / Pombo M	SRP043126, PRJNA252525	PubMed	leaf	main shoot growth	Leaves of 4-week-old prf19 plants were sampled 4h after vacuum-infiltration with bacterial suspension (2x10^7cfu/ml) of Pseudomonas syringae pv. tomato (Pst) DC3000.	prf19	experimental treatment	Pathogen_prf19_lea_P. syr. tom. (DC3000)_4hpi_3-3	sample9	Leaves of 4-week-old prf19 plants were sampled 4h after vacuum-infiltration with bacterial suspension (2x10^7cfu/ml) of Pseudomonas syringae pv. tomato (Pst) DC3000.
Tomato	E-MTAB-4789	RNA-seq	SL-00088	Transcription profiling by high throughput sequencing of tomato Rio Grande prf3 leaves challenged with either the flgII-28 peptide or different bacterial strains	Martin GB	SRP028553, PRJNA214335	PubMed	leaflet	4-week-old	Leaflets of the third true leaf were collected from 4-week-old prf3 plants 6h after infiltration with 10mM MgCl2. The leaflets were infiltrated with a syringe and the plants were kept at 24°C and 75% humidity until sampling. Before infiltration, the plants were grown under 16h light at 24°C / 8h dark at 22°C cycles, 75% humidity.	prf3	Mutant (Rio Grande 76R genetic background) carrying a 1.1 kb deletion in the Prf gene. The deletion results in a truncated Prf protein. Prf is a resistance gene encoding nucleotide-binding leucine-rich repeat protein that acts together with the Pto protein kinase to recognize Pseudomonas syringae pv. tomato (Pst) strains expressing the type III effectors AvrPto or AvrPtoB and induce defense respo…	Pathogen / Elicitor_prf3_leat_con for flgII-28_6h_28do_1-1	sample2	mock treated leaflet samples
Tomato	SRP090200	RNA-seq	SL-00039	Transcription profiling of tomato meristems	Lemmon ZH et al. / Lippman ZB	PRJNA343677	PubMed	shoot apex	10 days after germination	Middle vegetative shoot apical meristem and the 6th (topmost) leaf primordium sampled from M82 plants 10 days after germination. The plants were grown in multi-pots in a greenhouse under 16h light (50μmol m-2 s-1) at 25°C / 8h dark at 18°C cycles and 40-60% relative humidity (Lemmon et al., 2016, Genome Res. 26: 1676-1686). Sampling was done according to (Park et al., 2012, PNAS 109: 639-644).	M82	Determinate processing cultivar developed in USA (LA3475, Tomato Genetics Resource Center). M82 tomato has a single sympodial shoot and unbranched inflorescence (Lemmon et al., 2016, Genome Res. 26: 1676-1686).	Meristem maturation_M82_shoa_eveg sam + 5th lea primord_7do_1-1	SRR4279688	untreated middle vegetative shoot apical meristem and leaf primordia samples
Tomato	GSE65242	RNA-seq	SL-00056	Global transcriptomic changes induced by manipulation of MSH1 gene in tomato using next generation sequencing	Yang X et al. / Mackenzie SA	E-GEOD-65242, SRP052785, PRJNA273478	PubMed	shoot apex	4-week-old	Shoot apical meristem samples excised from 4-week-old Rutgers plants grown in a greenhouse under 15h light at 26-28°C / 9h dark at 20-22.8°C cycles on MetroMix 200 medium (SunGro, USA).	Rutgers	Indeterminate cultivar developed at Rutgers New Jersey Agricultural Experiment Station, USA; introduced in 1934. Accession number LA1090 (Tomato Genetics Resource Center). Rutgers plants produce round and moderately sized fruits.	MSH1 / Epigenetic breeding_Rutgers_sam_28do_1-1	SRR1771340	main shoot growth	polyA+ enrichment	This protocol recovers only poly-adenylated RNAs.	Illumina HiSeq 2500	28 days	red

## Sheet: Table S3
Supplementary Table S3. Top 200 positively co-expressed genes to SWEETs and SUC/SUTs
Ranks	AtSUC2		AtSWEET11		AtSWEET12		ZmSUT1			ZmSWEET13a			ZmSWEET13b			ZmSWEET13c			SlSUT1			SlSWEET11a			SlSWEET12a
	Coefficient	Gene	Coefficient	Gene	Coefficient	Gene	Coefficient	Gene ID	Annotation	Coefficient	Gene ID	Annotation	Coefficient	Gene ID	Annotation	Coefficient	Gene ID	Annotation	Coefficient	Gene ID	Annotation	Coefficient	Gene ID	Annotation	Coefficient	Gene ID	Annotation
1	0.769927	AT4G00780	0.83616	AT1G23130	0.713159	SWEET11	0.963486	Zm00001d052769	Thioredoxin H-type 5	0.960617	Zm00001d052769	Thioredoxin H-type 5	0.881546	Zm00001d023677	sugars will eventually be exported transporter13a	0.937056	Zm00001d023677	sugars will eventually be exported transporter13a	0.939751	Solyc10g080610.1	F-box/kelch-repeat protein At1g15670-like (AHRD V3.3 *** A0A2I4E0A4_9ROSI)	0.95899	Solyc05g006740.4	Glutathione S-transferase (AHRD V3.3 *** A0A200QY01_9MAGN)	0.941492	Solyc01g099260.3	Chaperone protein DnaJ (AHRD V3.3 *** A0A1J3IQ23_NOCCA)
2	0.753386	AT1G64370	0.823362	AT3G11930	0.62727	AT3G11930	0.959975	Zm00001d048611	Metallothionein-like protein 1B	0.94772	Zm00001d048611	Metallothionein-like protein 1B	0.873825	Zm00001d042481	OTU domain-containing protein	0.919463	Zm00001d005329	Haloacid dehalogenase-like hydrolase (HAD) superfamily protein	0.933222	Solyc04g009630.3	Alpha-glucosidase (AHRD V3.3 *** A0A2G2X9Q1_CAPBA)	0.957143	Solyc08g006780.3	Nucleoid-associated protein (AHRD V3.3 *** A0A1J3J8Y5_NOCCA)	0.930516	Solyc08g066800.4	Phospholipase D
3	0.728203	SWEET11	0.75306	AT1G64370	0.618994	AT5G23240	0.950474	Zm00001d011789	Pentatricopeptide repeat-containing protein chloroplastic	0.946908	Zm00001d005329	Haloacid dehalogenase-like hydrolase (HAD) superfamily protein	0.871281	Zm00001d041067	sugars will eventually be exported transporter13c	0.917625	Zm00001d002416	RING/U-box superfamily protein	0.931524	Solyc08g082120.2	Methanol inducible protein (AHRD V3.3 *** D1MAX5_NICBE)	0.953619	Solyc09g082730.5	NAD(P)-linked oxidoreductase, aldo/keto reductase family protein (AHRD V3.3 *** A0A1Y1HY98_KLENI)	0.929936	Solyc01g094890.4	Ferric reduction oxidase 2 (AHRD V3.3 *** A0A2G2W6D0_CAPBA)
4	0.718299	PP2A1	0.736363	AT1G79510	0.595368	CXXS1	0.948745	Zm00001d042420	Lipoprotein	0.943935	Zm00001d011813	bundle sheath strands specific1	0.856758	Zm00001d052769	Thioredoxin H-type 5	0.915632	Zm00001d040660	Late embryogenesis abundant protein	0.92895	Solyc06g073730.2	LeEIL4EIN3-like	0.949794	Solyc04g011690.4	Cytochrome (AHRD V3.3 *** A0A2G3CDZ6_CAPCH)	0.929265	Solyc01g102710.2	Leucine-rich repeat receptor-like protein kinase 1 (AHRD V3.3 *** A0A1P8SF01_NICBE)
5	0.71147	AT3G61210	0.735342	AT4G00780	0.594915	NPF2.13	0.944682	Zm00001d051611	Groundhog protein 7 [Source:UniProtKB/TrEMBL%3BAcc:B4G1R2]	0.943815	Zm00001d027854	sucrose transporter1	0.856564	Zm00001d035717	WAT1-related protein	0.915362	Zm00001d029388	Metacaspase-3	0.926959	Solyc11g045110.3	Sucrose-phosphate synthase family protein (AHRD V3.3 *** A0A2U1M1C4_ARTAN)	0.948522	Solyc08g082190.3	Unknown protein	0.922959	Solyc02g091140.3	S-adenosyl-L-methionine-dependent methyltransferases superfamily protein (AHRD V3.3 *** A0A1P8BFJ6_ARATH)
6	0.699402	AHA3	0.729824	AT1G52870	0.591231	DOF1.1	0.943815	Zm00001d023677	sugars will eventually be exported transporter13a	0.939921	Zm00001d026285	OSJNBa0070C17.17 protein%3B protein	0.848585	Zm00001d002416	RING/U-box superfamily protein	0.913193	Zm00001d011813	bundle sheath strands specific1	0.924226	Solyc08g083060.3	Metal-nicotianamine transporter YSL1 (AHRD V3.3 *** A0A2G3AD61_CAPAN)	0.947802	Solyc12g088840.1	EF-hand domain (AHRD V3.3 *** A0A200QZB4_9MAGN)	0.922551	Solyc05g056370.4	Mitogen-activated protein kinase kinase kinase (AHRD V3.3 *** A0A2P5BIW6_PARAD)
7	0.671298	AT3G11930	0.728203	SUC2	0.578357	SUC2	0.943331	Zm00001d018810	glycolate oxidase1	0.938227	Zm00001d029388	Metacaspase-3	0.847958	Zm00001d048414	Expressed protein%3B protein	0.910817	Zm00001d022107	Glyceraldehyde-3-phosphate dehydrogenase A	0.922772	Solyc02g063270.4	Protein DETOXIFICATION (AHRD V3.3 *** A0A328DLR5_9ASTE)	0.943857	Solyc09g011710.4	Class I heat shock protein (AHRD V3.3 *** A0A2K3JRP0_TRIPR)	0.921899	Solyc09g009830.3	Alpha carbonic anhydrase (AHRD V3.3 *** A0A200QHP1_9MAGN)
8	0.671192	AT1G23130	0.719286	AT5G25840	0.575179	CSLE1	0.942689	Zm00001d008645	Lectin-like protein	0.93791	Zm00001d012088	Sas10/Utp3/C1D family	0.847539	Zm00001d042727	Fructose-16-bisphosphatase cytosolic	0.908958	Zm00001d048414	Expressed protein%3B protein	0.922527	Solyc05g010040.2	Unknown protein	0.941561	Solyc07g007160.3	RING/U-box superfamily protein (AHRD V3.3 *-* A0A1P8AQV3_ARATH)	0.920092	Solyc04g007790.3	Sn-1 protein (AHRD V3.3 *** Q42393_CAPAN)
9	0.669597	AT5G49660	0.713159	SWEET12	0.570449	AT4G12280, ...	0.94035	Zm00001d053151	Putative POX domain/homeobox DNA-binding domain family protein	0.937739	Zm00001d002416	RING/U-box superfamily protein	0.846234	Zm00001d022107	Glyceraldehyde-3-phosphate dehydrogenase A	0.905051	Zm00001d028471	phosphoenolpyruvate carboxykinase1	0.919838	Solyc01g060180.4	AMP-dependent synthetase/ligase (AHRD V3.3 *** A0A200R265_9MAGN)	0.940407	Solyc08g041820.3	Homeobox protein knotted-1-like 3-like (AHRD V3.3 *** A0A2K3PJ30_TRIPR)	0.918837	Solyc12g042770.3	Post-illumination chlorophyll fluorescence increase (AHRD V3.3 *** A0A2U1NCC2_ARTAN)
10	0.666027	AT5G01750	0.712468	AT5G03880	0.569328	CLPD	0.93863	Zm00001d034558	Remorin	0.937056	Zm00001d041067	sugars will eventually be exported transporter13c	0.844045	Zm00001d034241	Malate dehydrogenase	0.902598	Zm00001d053102	Tubulin alpha-6 chain	0.919829	Solyc02g070280.3	Cationic amino acid transporter (AHRD V3.3 *** S8D7Y4_9LAMI)	0.935127	Solyc12g017370.3	Myb family transcription factor APL (AHRD V3.3 *** A0A1U8G1X9_CAPAN)	0.917495	Solyc12g017370.3	Myb family transcription factor APL (AHRD V3.3 *** A0A1U8G1X9_CAPAN)
11	0.65196	AT1G52870	0.702134	PEX11D	0.568537	AT3G61210	0.937543	Zm00001d052034	Thioredoxin H-type 2	0.934542	Zm00001d018810	glycolate oxidase1	0.842329	Zm00001d012465	UPF0051 protein ABCI8 chloroplastic	0.900381	Zm00001d052409	DUF309 domain protein	0.916143	Solyc04g025040.1	RNA-binding protein FUS (AHRD V3.3 *** XP_004237241.1)	0.933901	Solyc09g010440.3	Actin-depolymerizing factor (AHRD V3.3 *** Q1EMP8_PLAMJ)	0.916115	Solyc02g065280.3	Methylesterase 1 (AHRD V3.3 *** A0A2G3D300_CAPCH)
12	0.648149	AT2G32870, …	0.698088	PTC52	0.567955	AT5G01750	0.934542	Zm00001d022420	Stress responsive protein	0.933967	Zm00001d022107	Glyceraldehyde-3-phosphate dehydrogenase A	0.840575	Zm00001d049232	UV-B-induced protein chloroplastic	0.900256	Zm00001d023516	Salt stress-induced protein	0.915457	Solyc03g031920.3	Metal-nicotianamine transporter YSL (AHRD V3.3 *** A0A1S6YG52_PHAEQ)	0.933723	Solyc04g079830.2	Homeobox protein BEL1-like protein (AHRD V3.3 *** A0A2G2X0S6_CAPBA)	0.914204	Solyc02g065220.4	Cytochrome P450 (AHRD V3.3 *** A0A1U9X5Y9_THAGA)
13	0.643116	AT5G03880	0.690669	GGAT1	0.561239	AT3G26580	0.929804	Zm00001d022516	Stress responsive protein	0.924957	Zm00001d024009	Chaperone protein ClpC1 chloroplastic	0.840563	Zm00001d004651	Zinc finger CCCH domain-containing protein 33	0.899986	Zm00001d052769	Thioredoxin H-type 5	0.912368	Solyc01g090900.3	Cytochrome P450 family protein (AHRD V3.3 *** AT3G60590.3)	0.929972	Solyc08g081400.4	Bell-like homeodomain protein 3	0.913129	Solyc04g150104.1	Kirola (AHRD V3.3 *** A0A2G2WRW0_CAPBA)
14	0.6419	PTC52	0.683691	SPS4	0.548236	AT4G00780	0.924595	Zm00001d042349	Whole genome shotgun sequence of line PN40024 scaffold_35.assembly12x (Fragment)	0.92495	Zm00001d021119	Beta-glucosidase 11	0.840515	Zm00001d027854	sucrose transporter1	0.898805	Zm00001d027511	Catalase isozyme 2	0.912362	Solyc08g067100.2	Eukaryotic aspartyl protease family protein (AHRD V3.3 *** A0A2U1P524_ARTAN)	0.927386	Solyc03g112210.1	Unknown protein	0.909795	Solyc08g005960.2	Bifunctional inhibitor/lipid-transfer protein/seed storage 2S albumin superfamily protein (AHRD V3.3 *** A0A2U1PU47_ARTAN)
15	0.640392	AT5G25840	0.683509	AT3G61210	0.543826	AT1G23130	0.921693	Zm00001d012088	Sas10/Utp3/C1D family	0.924405	Zm00001d038163	pyruvate orthophosphate dikinase1	0.837812	Zm00001d027841	Ribulose-phosphate 3-epimerase	0.897801	Zm00001d027573	Probable protein phosphatase 2C 48	0.911542	Solyc07g053130.4	G-type lectin S-receptor-like serine/threonine-protein kinase (AHRD V3.3 *** A0A2G2Z3R4_CAPAN)	0.925542	Solyc12g042770.3	Post-illumination chlorophyll fluorescence increase (AHRD V3.3 *** A0A2U1NCC2_ARTAN)	0.908361	Solyc11g073020.3	Heavy metal transport/detoxification superfamily protein (AHRD V3.3 *** B6T8A4_MAIZE)
16	0.638899	AT5G45350	0.67736	AT5G11840	0.542677	PP2A1	0.920636	Zm00001d044925	CP12-1	0.924335	Zm00001d011789	Pentatricopeptide repeat-containing protein chloroplastic	0.834574	Zm00001d018364	Snf1-related kinase interacting protein SKI1	0.897659	Zm00001d038747	Heat stress transcription factor A-4a	0.909529	Solyc06g071100.4	Plasma membrane H+-ATPase	0.925105	Solyc01g096340.3	Small auxin up-regulated RNA2	0.908063	Solyc09g083120.3	Acylamino-acid-releasing enzyme (AHRD V3.3 *** A0A1J3FLE9_NOCCA)
17	0.63271	AT1G71480	0.676557	PP2A1	0.538949	AT5G27280	0.920287	Zm00001d018364	Snf1-related kinase interacting protein SKI1	0.924222	Zm00001d053102	Tubulin alpha-6 chain	0.832602	Zm00001d033275	Protein kinase superfamily protein	0.897142	Zm00001d038163	pyruvate orthophosphate dikinase1	0.908733	Solyc08g068860.3	Eukaryotic aspartyl protease family protein (AHRD V3.3 *** A0A072U5I5_MEDTR)	0.924646	Solyc04g058150.3	Metallothionein-like protein (AHRD V3.3 *** A8DUB1_SOLLC)	0.901679	Solyc05g055840.4	Glycosyltransferase (AHRD V3.3 *** A0A1Q3DDP0_CEPFO)
18	0.632155	AMC3	0.671285	AT3G16220	0.538269	AT5G38895	0.918398	Zm00001d019454	PGR5-like protein 1B chloroplastic	0.923267	Zm00001d003470	Probable plastid-lipid-associated protein 2 chloroplastic	0.831964	Zm00001d048611	Metallothionein-like protein 1B	0.896916	Zm00001d026285	OSJNBa0070C17.17 protein%3B protein	0.901443	Solyc03g078380.1	Glutaredoxin family protein (AHRD V3.3 *** E5GCJ8_CUCME)	0.923989	Solyc04g007790.3	Sn-1 protein (AHRD V3.3 *** Q42393_CAPAN)	0.90119	Solyc12g094385.1	RING/U-box superfamily protein (AHRD V3.3 *** A0A2U1PXB9_ARTAN)
19	0.628182	AT5G11840	0.669946	GRXS2	0.538137	AT1G64370	0.91788	Zm00001d044096	carbonic anhydrase3	0.922348	Zm00001d046688	TMV response protein	0.831719	Zm00001d014716	Delta-aminolevulinic acid dehydratase	0.889161	Zm00001d006520	PDK regulatory protein1	0.899653	Solyc08g068870.3	Eukaryotic aspartyl protease family protein, expressed (AHRD V3.3 *** Q2R8V2_ORYSJ)	0.922069	Solyc07g005775.1	Unknown protein	0.901054	Solyc09g092670.3	Cytochrome (AHRD V3.3 *** A0A1U8G4E5_CAPAN)
20	0.626936	GRXS2	0.667629	AT4G14020	0.537028	PEX11D	0.913648	Zm00001d022107	Glyceraldehyde-3-phosphate dehydrogenase A	0.922193	Zm00001d002341	OSJNBa0070C17.17 protein%3B protein	0.831697	Zm00001d038163	pyruvate orthophosphate dikinase1	0.888688	Zm00001d014349	NAD(P)H-quinone oxidoreductase subunit S chloroplastic	0.899308	Solyc07g043230.3	Zinc transporter protein (AHRD V3.3 *** A5BDR3_VITVI)	0.921475	Solyc02g083570.3	Ubiquitin-conjugating enzyme (AHRD V3.3 *** A0A200RAU7_9MAGN)	0.90031	Solyc07g053010.3	Disease resistance protein (AHRD V3.3 *** A0A200QY03_9MAGN)
21	0.61849	NHL1	0.665537	AT4G00750	0.536747	AT2G15830	0.913348	Zm00001d005329	Haloacid dehalogenase-like hydrolase (HAD) superfamily protein	0.921485	Zm00001d019454	PGR5-like protein 1B chloroplastic	0.831241	Zm00001d044096	carbonic anhydrase3	0.887235	Zm00001d012088	Sas10/Utp3/C1D family	0.899229	Solyc01g087800.2	Subtilisin-like protease (AHRD V3.3 *** O82777_SOLLC)	0.921315	Solyc01g109300.3	4-hydroxy-3-methylbut-2-enyl diphosphate reductase (AHRD V3.3 *** A0A2L0V4N5_9APIA)	0.900012	Solyc01g068030.3	Polyketide cyclase / dehydrase and lipid transport protein (AHRD V3.3 *** Q1G3L2_ARATH)
22	0.613946	AT4G00750	0.661945	AT1G71480	0.534139	COL9	0.912468	Zm00001d003866	Expressed protein%3B protein	0.920701	Zm00001d038747	Heat stress transcription factor A-4a	0.831121	Zm00001d005329	Haloacid dehalogenase-like hydrolase (HAD) superfamily protein	0.885154	Zm00001d024676	RNA-binding (RRM/RBD/RNP motifs) family protein	0.898553	Solyc10g008500.4	Peroxisomal membrane 22 kDa (Mpv17/PMP22) family protein (AHRD V3.3 *** A0A2U1PNL3_ARTAN)	0.918765	Solyc02g080410.3	18.8 kDa class V heat shock protein (AHRD V3.3 *** A0A2G2VBF1_CAPBA)	0.898596	Solyc02g079780.1	Hypothetical protein (AHRD V3.3 *** AT1G11440.1)
23	0.611317	AT1G79510	0.659033	AT4G11570	0.532372	MT2A	0.911856	Zm00001d011833	Ferredoxin--NADP reductase leaf isozyme 1 chloroplastic	0.9177	Zm00001d052034	Thioredoxin H-type 2	0.827729	Zm00001d012036	Sucrose-phosphate synthase	0.884786	Zm00001d028056	BTB/POZ domain-containing protein	0.888953	Solyc03g077920.1	C2 calcium/lipid-binding plant phosphoribosyltransferase family protein (AHRD V3.3 *** A0A061EXN6_THECC)	0.918403	Solyc09g098030.4	Geraniol 8-hydroxylase (AHRD V3.3 *** A0A2G3CQY8_CAPCH)	0.897839	Solyc01g090680.3	Uncharacterized conserved protein (UCP012943) (AHRD V3.3 *** AT4G25170.1)
24	0.611317	CCD1	0.657121	AT5G01750	0.529816	ABCG36	0.911461	Zm00001d030103	Probable xyloglucan endotransglucosylase/hydrolase protein 30	0.917388	Zm00001d012465	UPF0051 protein ABCI8 chloroplastic	0.827569	Zm00001d016535	Ethylene-responsive transcription factor-like protein	0.88465	Zm00001d000316	NADP-dependent malic enzyme%252C chloroplastic	0.887439	Solyc12g088840.1	EF-hand domain (AHRD V3.3 *** A0A200QZB4_9MAGN)	0.914352	Solyc11g011920.2	Glutamate decarboxylase (AHRD V3.3 *** B1Q3F1_SOLLC)	0.897237	Solyc12g015970.3	GPI-anchored protein LORELEI (AHRD V3.3 *** A0A2I4E3L7_9ROSI)
25	0.60423	AT4G37560	0.656552	AHA3	0.5249	DJ1A	0.910509	Zm00001d003470	Probable plastid-lipid-associated protein 2 chloroplastic	0.916718	Zm00001d042420	Lipoprotein	0.827538	Zm00001d026437	alpha/beta-Hydrolases superfamily protein	0.884521	Zm00001d029151	UDP-glucose 4-epimerase 4	0.886832	Solyc08g078950.3	NIT1	0.914004	Solyc11g067260.3	Alpha/beta-Hydrolases superfamily protein (AHRD V3.3 *** A0A2U1LHG4_ARTAN)	0.89721	Solyc09g061440.4	Hypothetical protein (AHRD V3.3 *-* AT4G13200.1)
26	0.602612	MEE55	0.655752	BEL1	0.520463	NHL1	0.910319	Zm00001d036123	nodulin MtN21 /EamA-like transporter family protein	0.91628	Zm00001d021494	C2 calcium/lipid-binding plant phosphoribosyltransferase family protein	0.827477	Zm00001d008645	Lectin-like protein	0.883185	Zm00001d002341	OSJNBa0070C17.17 protein%3B protein	0.88579	Solyc03g083360.3	Pectinesterase (AHRD V3.3 *** A0A2G3CX60_CAPCH)	0.913808	Solyc07g041900.3	Cysteine proteinase	0.896371	Solyc08g082670.4	Cellulose synthase (AHRD V3.3 *** A0A200QCL6_9MAGN)
27	0.601731	AT1G67870	0.65429	AT2G32870, ...	0.519349	ATAPP1	0.910278	Zm00001d011813	bundle sheath strands specific1	0.916152	Zm00001d008645	Lectin-like protein	0.82678	Zm00001d048979	Putative sucrose-phosphate synthase family protein	0.88257	Zm00001d023314	Putative phototropic-resoponsive NPH3 family protein	0.885165	Solyc05g013630.1	Protein kreg-1 (AHRD V3.3 *** XP_004239134.1)	0.911493	Solyc05g013630.1	Protein kreg-1 (AHRD V3.3 *** XP_004239134.1)	0.895911	Solyc12g011410.1	Unknown protein
28	0.596844	AT3G11280	0.652567	CRK21	0.5173	FDH1	0.910018	Zm00001d002341	OSJNBa0070C17.17 protein%3B protein	0.91547	Zm00001d006520	PDK regulatory protein1	0.826444	Zm00001d049883	Protein PROTON GRADIENT REGULATION 5 chloroplastic	0.881704	Zm00001d039667	Thiol-disulphide oxidoreductase DCC	0.884667	Solyc05g024457.1	Unknown protein	0.910038	Solyc08g080320.3	BAG family molecular chaperone regulator 2 (AHRD V3.3 *** A0A1J3K248_NOCCA)	0.894515	Solyc09g082730.5	NAD(P)-linked oxidoreductase, aldo/keto reductase family protein (AHRD V3.3 *** A0A1Y1HY98_KLENI)
29	0.592883	NAKR1	0.650036	FTSH2	0.516652	AT4G14020	0.909793	Zm00001d036224	Probable sugar phosphate/phosphate translocator	0.915325	Zm00001d011189	DUF3511 domain protein	0.825234	Zm00001d010314	inosine-uridine preferring nucleoside hydrolase family protein	0.881313	Zm00001d012036	Sucrose-phosphate synthase	0.884561	Solyc02g089090.3	Receptor-like protein kinase FERONIA (AHRD V3.3 *** A0A1U8FPY8_CAPAN)	0.909453	Solyc01g087680.4	UPF0114 domain-containing protein (AHRD V3.3 *** A0A1Q3BUG9_CEPFO)	0.894336	Solyc04g007210.3	Zinc finger protein CONSTANS-LIKE 7 (AHRD V3.3 *** A0A2G2VK65_CAPBA)
30	0.586908	SPS4	0.649551	PPDK	0.515921	BEL1	0.909335	Zm00001d021494	C2 calcium/lipid-binding plant phosphoribosyltransferase family protein	0.91452	Zm00001d028056	BTB/POZ domain-containing protein	0.825013	Zm00001d018639	Pentatricopeptide repeat-containing protein ELI1 chloroplastic	0.880958	Zm00001d009407	DUF1230 family protein	0.884027	Solyc08g014450.4	Protein kinase domain (AHRD V3.3 *** A0A200QJI2_9MAGN)	0.909392	Solyc04g025040.1	RNA-binding protein FUS (AHRD V3.3 *** XP_004237241.1)	0.894107	Solyc01g079470.4	Unknown protein
31	0.580549	BLH3	0.648153	SSL4	0.514466	AT4G35750	0.909202	Zm00001d024009	Chaperone protein ClpC1 chloroplastic	0.913434	Zm00001d027846	Dof-type zinc finger DNA-binding family protein	0.824706	Zm00001d003615	T-complex protein 11	0.880939	Zm00001d011093	Transcription initiation factor IIA subunit 2	0.883116	Solyc05g006850.4	Thioredoxin (AHRD V3.3 *** A0A1U8EXB1_CAPAN)	0.908295	Solyc08g028690.4	NAD(P)-binding Rossmann-fold superfamily protein (AHRD V3.3 *** F4JI53_ARATH),Pfam:PF13561	0.893334	Solyc05g006920.4	Protein NRT1/ PTR FAMILY 2.13 (AHRD V3.3 *** A0A1U8EVJ4_CAPAN)
32	0.578533	AT4G11570	0.646368	AT4G17840	0.51356	AT1G21680	0.909145	Zm00001d008721	Adenine nucleotide alpha hydrolases-like superfamily protein	0.910311	Zm00001d009407	DUF1230 family protein	0.824306	Zm00001d018983	Serine/threonine-protein kinase WNK2	0.880929	Zm00001d033496	nicotianamine synthase 3	0.881442	Solyc03g006980.4	Alpha-L-fucosidase 1 (AHRD V3.3 *** A0A2G2X6A5_CAPBA)	0.90659	Solyc07g007180.4	RING U-box superfamily protein (AHRD V3.3 *-* A0A0U9HLC9_KLENI)	0.892951	Solyc02g069020.3	Phloem protein 2-like protein (AHRD V3.3 *** A0A2U1PTN1_ARTAN)
33	0.578357	SWEET12	0.646355	AT2G20920	0.511695	RD19A	0.907404	Zm00001d027435	Homeobox-transcription factor 30	0.910208	Zm00001d011833	Ferredoxin--NADP reductase leaf isozyme 1 chloroplastic	0.823387	Zm00001d037273	Peptide methionine sulfoxide reductase msrB	0.880513	Zm00001d003470	Probable plastid-lipid-associated protein 2 chloroplastic	0.880632	Solyc01g066290.2	Unknown protein	0.906089	Solyc01g111260.2	1-phosphatidylinositol phosphodiesterase (AHRD V3.3 *** A0A1J3JKG9_NOCCA)	0.89158	Solyc01g079220.4	NifU-like protein 1, chloroplastic (AHRD V3.3 *** A0A1U8E004_CAPAN)
34	0.577496	GGAT1	0.64478	CAD7	0.511607	VAMP711	0.906977	Zm00001d012632	Adhesive/proline-rich protein%253B Proline-rich family protein	0.909486	Zm00001d003866	Expressed protein%3B protein	0.823083	Zm00001d002341	OSJNBa0070C17.17 protein%3B protein	0.880332	Zm00001d040002	Metal tolerance protein 10	0.880208	Solyc07g044980.3	NIM1-like protein 2	0.905582	Solyc08g067430.4	DNA-directed RNA polymerase subunit beta (AHRD V3.3 *** AT2G25605.1)	0.891315	Solyc11g012690.3	Heavy metal-associated isoprenylated plant protein (AHRD V3.3 *** A0A2R6RB34_ACTCH)
35	0.576807	GGAT2	0.644198	DOF1.1	0.509593	AT5G17650	0.906739	Zm00001d026285	OSJNBa0070C17.17 protein%3B protein	0.909184	Zm00001d027573	Probable protein phosphatase 2C 48	0.823066	Zm00001d008721	Adenine nucleotide alpha hydrolases-like superfamily protein	0.880259	Zm00001d042998	UPF0051 protein ABCI8 chloroplastic	0.879381	Solyc02g082060.2	PPPDE putative thiol peptidase family protein (AHRD V3.3 *** A0A2U1M5H1_ARTAN)	0.904955	Solyc01g068030.3	Polyketide cyclase / dehydrase and lipid transport protein (AHRD V3.3 *** Q1G3L2_ARATH)	0.891266	Solyc03g097870.4	Bidirectional sugar transporter SWEET (AHRD V3.3 *** M1D7G9_SOLTU)
36	0.57651	AT5G17650	0.639623	AT4G15545	0.506453	AT5G58570	0.905793	Zm00001d006520	PDK regulatory protein1	0.908327	Zm00001d012339	Coronatine-insensitive protein 1	0.822754	Zm00001d005895	EF hand family protein	0.88002	Zm00001d011760	DNAJ heat shock N-terminal domain-containing protein	0.879122	Solyc12g096670.2	Ankyrin repeat-containing protein (AHRD V3.3 *** A0A2G3B4V0_CAPCH)	0.904438	Solyc03g044740.4	Methyl esterase 1 (AHRD V3.3 *** A0A2U1LMY0_ARTAN)	0.8912	Solyc05g006740.4	Glutathione S-transferase (AHRD V3.3 *** A0A200QY01_9MAGN)
37	0.576489	BGLU33	0.63791	AT1G02475	0.503366	AT1G66910, ...	0.904661	Zm00001d002402	Plant intracellular Ras-group-related LRR protein 7	0.907693	Zm00001d036123	nodulin MtN21 /EamA-like transporter family protein	0.821635	Zm00001d012088	Sas10/Utp3/C1D family	0.879054	Zm00001d038608	21.7 kDa class VI heat shock protein	0.878424	Solyc09g097770.3	Cell wall protein (AHRD V3.3 *** Q40142_SOLLC)	0.903516	Solyc03g093830.3	Chaperone protein dnaJ-like (AHRD V3.3 *** Q6H3Y3_ORYSJ)	0.89044	Solyc07g061740.4	Ankyrin repeat (AHRD V3.3 *** A0A200Q4D4_9MAGN)
38	0.573374	MATE	0.636674	CP12-2	0.50261	AT4G19390	0.904152	Zm00001d022242	PLASMODESMATA CALLOSE-BINDING PROTEIN 5	0.907623	Zm00001d036950	Serine/threonine-protein phosphatase PP2A-5 catalytic subunit	0.820833	Zm00001d011813	bundle sheath strands specific1	0.878767	Zm00001d038226	sugars will eventually be exported transporter1b	0.878399	Solyc09g074570.1	Glutaredoxin (AHRD V3.3 *** B3F8F2_SOLTU)	0.903439	Solyc08g081570.3	2-C-methyl-D-erythritol 2,4-cyclodiphosphate synthase (AHRD V3.3 *** A0A2G3DAU7_CAPCH)	0.889517	Solyc03g117890.3	ACT domain-containing protein (AHRD V3.3 *** A0A2U1QDU0_ARTAN)
39	0.572999	AT1G04350	0.634962	CCD1	0.501042	DHS2	0.903006	Zm00001d010172	Fructose-16-bisphosphatase cytosolic	0.907579	Zm00001d044096	carbonic anhydrase3	0.819756	Zm00001d036475	ABC1 family protein	0.878133	Zm00001d018983	Serine/threonine-protein kinase WNK2	0.878054	Solyc03g093400.2	Sugar transporter protein 15	0.903301	Solyc01g108910.4	Maternal effect embryo arrest 14 (AHRD V3.3 *** AT2G15890.1)	0.889486	Solyc11g006590.2	Cytochrome (AHRD V3.3 *** A0A1U8G4E5_CAPAN)
40	0.571129	AT5G63710	0.630569	CHUP1	0.499779	AT5G10650	0.902874	Zm00001d011189	DUF3511 domain protein	0.907165	Zm00001d030103	Probable xyloglucan endotransglucosylase/hydrolase protein 30	0.818643	Zm00001d029388	Metacaspase-3	0.877914	Zm00001d024853	1-aminocyclopropane-1-carboxylate oxidase15	0.877823	Solyc03g112200.1	Unknown protein	0.903139	Solyc09g097770.3	Cell wall protein (AHRD V3.3 *** Q40142_SOLLC)	0.888951	Solyc04g009370.4	Hypothetical protein (AHRD V3.3 *** AT3G19900.1)
41	0.570735	APE1	0.62944	44806	0.498005	CRY2	0.9025	Zm00001d029965	Peptide methionine sulfoxide reductase	0.90683	Zm00001d029151	UDP-glucose 4-epimerase 4	0.818439	Zm00001d048732	Sodium/hydrogen exchanger	0.877556	Zm00001d034241	Malate dehydrogenase	0.876816	Solyc12g014450.2	DUF3537 domain-containing protein (AHRD V3.3 *** A0A1Q3D045_CEPFO)	0.901865	Solyc03g112220.1	Unknown protein	0.888753	Solyc05g026550.3	NADH dehydrogenase-like complex L (AHRD V3.3 *** A0A0F7CYX9_9ROSI)
42	0.569747	FTSH8	0.629353	ISPG	0.497961	AT5G11840	0.902281	Zm00001d038163	pyruvate orthophosphate dikinase1	0.906814	Zm00001d029620	UDP-glycosyltransferase 74B1	0.818282	Zm00001d053066	NifU-like protein 2 chloroplastic	0.877505	Zm00001d014716	Delta-aminolevulinic acid dehydratase	0.876439	Solyc08g061640.1	Transmembrane protein (AHRD V3.3 *** AT5G21910.1)	0.900646	Solyc05g056370.4	Mitogen-activated protein kinase kinase kinase (AHRD V3.3 *** A0A2P5BIW6_PARAD)	0.888665	Solyc06g076850.3	Tetratricopeptide repeat (TPR)-like superfamily protein (AHRD V3.3 *** A0A1P8AMQ5_ARATH)
43	0.569549	LAZ5	0.627172	AT1G75460	0.497443	AT5G39030	0.902273	Zm00001d029388	Metacaspase-3	0.906677	Zm00001d034241	Malate dehydrogenase	0.818049	Zm00001d011093	Transcription initiation factor IIA subunit 2	0.877209	Zm00001d019454	PGR5-like protein 1B chloroplastic	0.876321	Solyc04g082020.3	Zinc finger, DNL-type, Mitochondrial import protein TIM15 (AHRD V3.3 *** A0A2U1M1T5_ARTAN)	0.89995	Solyc10g005100.3	Plasma membrane-associated cation-binding protein 1 (AHRD V3.3 *** A0A2G2YJZ6_CAPAN)	0.888304	Solyc05g009310.3	Zinc finger protein CONSTANS-LIKE 7 (AHRD V3.3 *** A0A2G2VK65_CAPBA)
44	0.569357	AT3G01920	0.627143	CRK18	0.496647	AT4G16190	0.901686	Zm00001d008394	Thylakoid lumenal 17.9 kDa protein chloroplastic	0.906613	Zm00001d040660	Late embryogenesis abundant protein	0.817869	Zm00001d048593	RUBISCO activase2	0.876907	Zm00001d046688	TMV response protein	0.875492	Solyc09g011710.4	Class I heat shock protein (AHRD V3.3 *** A0A2K3JRP0_TRIPR)	0.899847	Solyc12g056850.2	Chaperone protein DnaJ (AHRD V3.3 *** A0A1J3GRV8_NOCCA)	0.887197	Solyc08g081570.3	2-C-methyl-D-erythritol 2,4-cyclodiphosphate synthase (AHRD V3.3 *** A0A2G3DAU7_CAPCH)
45	0.568936	AT1G79600	0.626409	AGT1	0.496133	ACO4	0.901483	Zm00001d020454	GDP-mannose transporter GONST1	0.905663	Zm00001d011093	Transcription initiation factor IIA subunit 2	0.817778	Zm00001d014349	NAD(P)H-quinone oxidoreductase subunit S chloroplastic	0.876676	Zm00001d034900	PGR5-like protein 1B chloroplastic	0.875239	Solyc01g108190.3	Calmodulin-like protein 1 (AHRD V3.3 *** A0A1U8E8F8_CAPAN)	0.898887	Solyc01g094890.4	Ferric reduction oxidase 2 (AHRD V3.3 *** A0A2G2W6D0_CAPBA)	0.887149	Solyc10g078920.3	Thioredoxin-like 3-1, chloroplastic (AHRD V3.3 *** A0A2G3BHN6_CAPCH)
46	0.567739	BEL1	0.626398	APE1	0.495969	NYC1	0.900826	Zm00001d021119	Beta-glucosidase 11	0.904213	Zm00001d011799	Nuclear transport factor 2 (NTF2) family protein	0.817503	Zm00001d036224	Probable sugar phosphate/phosphate translocator	0.876569	Zm00001d038894	Serine/threonine-protein kinase STN7 chloroplastic	0.873601	Solyc08g082190.3	Unknown protein	0.89862	Solyc11g068950.3	BEL1-like homeodomain protein 1 (AHRD V3.3 *** A0A2G2YH01_CAPAN)	0.886362	Solyc12g056850.2	Chaperone protein DnaJ (AHRD V3.3 *** A0A1J3GRV8_NOCCA)
47	0.56621	ISPG	0.626165	NHL1	0.495613	MLO2	0.900513	Zm00001d036950	Serine/threonine-protein phosphatase PP2A-5 catalytic subunit	0.903877	Zm00001d036224	Probable sugar phosphate/phosphate translocator	0.816895	Zm00001d038608	21.7 kDa class VI heat shock protein	0.875724	Zm00001d020434	NAD(P)H-quinone oxidoreductase subunit L chloroplastic	0.872672	Solyc02g065000.1	Calcium-binding EF-hand (AHRD V3.3 *** A0A2U1N7Z6_ARTAN)	0.89787	Solyc07g049690.3	Hydroperoxide lyase	0.886069	Solyc07g055720.4	Heat shock protein, putative (AHRD V3.3 *** Q8LD91_ARATH)
48	0.565966	FTSH2	0.625857	FTSH8	0.494994	CRK19	0.900438	Zm00001d035157	Lysine histidine transporter 2	0.902782	Zm00001d031349	Serine--glyoxylate aminotransferase	0.816566	Zm00001d012632	Adhesive/proline-rich protein%253B Proline-rich family protein	0.87569	Zm00001d048569	Zinc finger CCCH domain-containing protein 18	0.872109	Solyc01g098020.2	N-acetyltransferase (AHRD V3.3 *** A0A2N9Z4V7_PAEPO)	0.897709	Solyc02g065010.1	EF-hand domain (AHRD V3.3 *** A0A200QZA6_9MAGN)	0.885751	Solyc05g008290.4	Multicopper oxidase LPR1 (AHRD V3.3 *-* A0A2G2VKE3_CAPBA)
49	0.565948	DOF1.1	0.625763	FTSH1	0.493675	STP3	0.899994	Zm00001d053897	Ubiquitin-conjugating enzyme E2 29	0.902148	Zm00001d036371	ATP-dependent zinc metalloprotease FTSH 5 chloroplastic	0.816551	Zm00001d018810	glycolate oxidase1	0.875358	Zm00001d011833	Ferredoxin--NADP reductase leaf isozyme 1 chloroplastic	0.871265	Solyc06g008760.1	Glutaredoxin (AHRD V3.3 *** B3F8F2_SOLTU)	0.897686	Solyc03g071710.1	Cyclin-dependent protein kinase inhibitor SMR1-like (AHRD V3.3 *** A0A2I4GVZ7_9ROSI)	0.885138	Solyc02g076690.3	Cysteine protease CP14 (AHRD V3.3 *** T2BRA8_TOBAC)
50	0.565191	CRK21	0.624887	MEE55	0.492831	LACS6	0.899101	Zm00001d039366	Protein trichome birefringence-like 39	0.902145	Zm00001d034900	PGR5-like protein 1B chloroplastic	0.815765	Zm00001d040818	Acyltransferase-like protein chloroplastic	0.87489	Zm00001d038224	F-box protein SKP2A	0.871145	Solyc05g056440.3	Small auxin up-regulated RNA57	0.897265	Solyc10g083990.2	D-tagatose-1%2C6-bisphosphate aldolase subunit (AHRD V3.3 *** AT2G36895.1)	0.884568	Solyc07g063860.4	DUF538 domain-containing protein (AHRD V3.3 *** A0A1Q3D5N1_CEPFO)
51	0.56474	PPDK	0.623385	FTRC	0.488743	AT5G19860	0.897227	Zm00001d042257	Photosynthetic NDH subunit of subcomplex B 5 chloroplastic	0.901635	Zm00001d044925	CP12-1	0.815104	Zm00001d039118	Putative MYB DNA-binding domain superfamily protein%253B RADIALIS	0.874464	Zm00001d030103	Probable xyloglucan endotransglucosylase/hydrolase protein 30	0.87087	Solyc09g010020.2	2-oxoglutarate (2OG) and Fe(II)-dependent oxygenase superfamily protein (AHRD V3.3 *** A0A2U1NTU8_ARTAN)	0.895325	Solyc03g082720.3	Protein yippee-like (AHRD V3.3 *** A0A1U8G6J2_CAPAN)	0.883925	Solyc04g077390.3	G-type lectin S-receptor-like serine/threonine-protein kinase (AHRD V3.3 *** A0A2G3CPH2_CAPCH)
52	0.563981	AT2G46100	0.623384	AT4G37560	0.487789	AT2G15960	0.896779	Zm00001d033378	BEL1-like homeodomain protein 3	0.901229	Zm00001d022516	Stress responsive protein	0.815006	Zm00001d051429	high mobility group protein3	0.874306	Zm00001d028432	Nuclear transcription factor Y subunit C-1	0.870389	Solyc03g116110.3	Alpha/beta-Hydrolases superfamily protein (AHRD V3.3 *** A0A2U1KGJ2_ARTAN)	0.894316	Solyc04g009370.4	Hypothetical protein (AHRD V3.3 *** AT3G19900.1)	0.883783	Solyc06g074120.3	Bell-like homeodomain protein 2
53	0.562706	APL	0.619095	CPuORF21, ...	0.486076	CLT3	0.895832	Zm00001d034241	Malate dehydrogenase	0.899981	Zm00001d008394	Thylakoid lumenal 17.9 kDa protein chloroplastic	0.814731	Zm00001d035916	UMP/CMP kinase1	0.874243	Zm00001d033666	Probable plastid-lipid-associated protein 4 chloroplastic	0.86997	Solyc11g066590.2	Serine carboxypeptidase S28 family protein (AHRD V3.3 *** A0A2U1Q514_ARTAN)	0.893587	Solyc05g006850.4	Thioredoxin (AHRD V3.3 *** A0A1U8EXB1_CAPAN)	0.882254	Solyc07g041720.1	Germin-like protein (AHRD V3.3 *** S8E4K0_9LAMI)
54	0.562183	POT9	0.618485	AT5G59540	0.485992	COR27	0.895724	Zm00001d023529	abscisic acid stress ripening1	0.899804	Zm00001d042998	UPF0051 protein ABCI8 chloroplastic	0.814575	Zm00001d039667	Thiol-disulphide oxidoreductase DCC	0.874096	Zm00001d039104	Protein CHUP1 chloroplastic	0.868763	Solyc04g007800.4	Calcium-dependent lipid-binding (CaLB domain) family protein (AHRD V3.3 *** A0A2U1LCF2_ARTAN)	0.893147	Solyc01g079220.4	NifU-like protein 1, chloroplastic (AHRD V3.3 *** A0A1U8E004_CAPAN)	0.880081	Solyc02g069290.3	RING-type E3 ubiquitin transferase (AHRD V3.3 *-* A0A218W8P0_PUNGR)
55	0.560059	AT5G57710	0.61814	PIFI	0.485668	AT2G20920	0.89509	Zm00001d042727	Fructose-16-bisphosphatase cytosolic	0.899275	Zm00001d052409	DUF309 domain protein	0.814522	Zm00001d042420	Lipoprotein	0.873089	Zm00001d044327	Cytokinin riboside 5'-monophosphate phosphoribohydrolase LOG7	0.86864	Solyc04g076980.3	Receptor-like protein kinase (AHRD V3.3 *-* A0A2R6RNH0_ACTCH)	0.89307	Solyc09g009830.3	Alpha carbonic anhydrase (AHRD V3.3 *** A0A200QHP1_9MAGN)	0.880057	Solyc04g011690.4	Cytochrome (AHRD V3.3 *** A0A2G3CDZ6_CAPCH)
56	0.55592	AT5G57040	0.617413	TIC55	0.484392	MAP3KA	0.894437	Zm00001d012339	Coronatine-insensitive protein 1	0.899172	Zm00001d005895	EF hand family protein	0.814511	Zm00001d021119	Beta-glucosidase 11	0.872662	Zm00001d016557	Ankyrin repeat family protein	0.868278	Solyc04g077010.4	Receptor-like protein kinase haiku2 (AHRD V3.3 *** A0A1J6JYR4_NICAT)	0.892215	Solyc08g083060.3	Metal-nicotianamine transporter YSL1 (AHRD V3.3 *** A0A2G3AD61_CAPAN)	0.879874	Solyc04g080700.4	Bifunctional nuclease 2 (AHRD V3.3 *** A0A2G3AX92_CAPCH)
57	0.555473	AT3G27110	0.617346	AT1G04350	0.482838	MOT2	0.89392	Zm00001d030031	ADP-ribosylation factor GTPase-activating protein AGD10	0.898761	Zm00001d033275	Protein kinase superfamily protein	0.814487	Zm00001d009800	Protein apaG	0.872478	Zm00001d011189	DUF3511 domain protein	0.867007	Solyc07g017780.4	(DB226) meloidogyne-induced giant cell protein	0.891266	Solyc03g097590.4	Bidirectional sugar transporter SWEET (AHRD V3.3 *** M1D4D4_SOLTU)	0.879869	Solyc03g031990.4	Auxin efflux carrier (AHRD V3.3 *-* A0A2U1MR93_ARTAN)
58	0.554933	NAC018	0.616912	AT1G29120	0.481761	AtRLP54	0.893288	Zm00001d033275	Protein kinase superfamily protein	0.89836	Zm00001d035157	Lysine histidine transporter 2	0.81448	Zm00001d038946	Electron carrier/ electron transporter/ iron ion binding protein	0.871981	Zm00001d021119	Beta-glucosidase 11	0.865895	Solyc07g062220.3	Protein trichome birefringence-like 41 (AHRD V3.3 *** A0A2G2Z532_CAPAN)	0.891123	Solyc06g076140.4	Metallothionein-like protein (AHRD V3.3 *-* A8DUB1_SOLLC)	0.879725	Solyc12g057100.2	Purine permease 3-like (AHRD V3.3 *** A0A1U7V949_NICSY),Pfam:PF16913
59	0.554225	FMOGS-OX5	0.616247	MT3	0.481454	MEE55	0.893079	Zm00001d045877	40S ribosomal protein S4-3	0.898038	Zm00001d048414	Expressed protein%3B protein	0.814308	Zm00001d045491	SPX domain-containing membrane protein	0.871378	Zm00001d044970	Probable tyrosine-protein phosphatase	0.864521	Solyc09g005200.3	Transmembrane protein (AHRD V3.3 *-* AT5G01015.1)	0.889786	Solyc10g007930.4	Cytochrome (AHRD V3.3 *** A0A2G3BCL0_CAPCH)	0.878815	Solyc12g056510.3	Trihelix transcription factor GTL1 (AHRD V3.3 *** A0A2G3B3E4_CAPCH)
60	0.553912	CLPC1	0.6155	AT2G15580	0.480726	TPP2, ...	0.892377	Zm00001d008529	Endonuclease 2	0.89796	Zm00001d034558	Remorin	0.813939	Zm00001d024853	1-aminocyclopropane-1-carboxylate oxidase15	0.871281	Zm00001d023673	sugars will eventually be exported transporter13b	0.863359	Solyc08g066350.2	Histidine-containing phosphotransfer protein 4 (AHRD V3.3 *** A0A2G2YI23_CAPAN)	0.886917	Solyc02g031740.3	Phloem protein 2-like (AHRD V3.3 *** A0A200QPN3_9MAGN)	0.877992	Solyc07g006590.1	Hypothetical protein (AHRD V3.3 *** AT5G35732.1)
61	0.551932	CHX20	0.613455	AT1G51805	0.480145	AT1G49470	0.892366	Zm00001d048979	Putative sucrose-phosphate synthase family protein	0.897357	Zm00001d024676	RNA-binding (RRM/RBD/RNP motifs) family protein	0.81375	Zm00001d029965	Peptide methionine sulfoxide reductase	0.871033	Zm00001d024009	Chaperone protein ClpC1 chloroplastic	0.861802	Solyc03g083460.3	RING/U-box superfamily protein (AHRD V3.3 *** F4KJ04_ARATH)	0.884902	Solyc03g078380.1	Glutaredoxin family protein (AHRD V3.3 *** E5GCJ8_CUCME)	0.877808	Solyc08g028690.4	NAD(P)-binding Rossmann-fold superfamily protein (AHRD V3.3 *** F4JI53_ARATH),Pfam:PF13561
62	0.551631	NPF2.13	0.612711	SRX	0.479056	SULTR3;3	0.891586	Zm00001d023559	Fructose-bisphosphate aldolase	0.89687	Zm00001d019117	Ethylene-responsive transcription factor RAP2-11	0.813204	Zm00001d046170	Phosphoenolpyruvate carboxylase 1	0.870931	Zm00001d008394	Thylakoid lumenal 17.9 kDa protein chloroplastic	0.861247	Solyc05g015780.1	Unknown protein	0.884165	Solyc12g057100.2	Purine permease 3-like (AHRD V3.3 *** A0A1U7V949_NICSY),Pfam:PF16913	0.877421	Solyc01g087640.3	Alcohol dehydrogenase
63	0.549923	CP12-2	0.612585	AT3G56060	0.478707	RL5	0.891576	Zm00001d035717	WAT1-related protein	0.896802	Zm00001d022420	Stress responsive protein	0.813119	Zm00001d030127	Plastidal glycolate/glycerate translocator 1 chloroplastic	0.869663	Zm00001d012465	UPF0051 protein ABCI8 chloroplastic	0.861168	Solyc06g054270.3	Sugar transporter protein 11	0.883995	Solyc02g065000.1	Calcium-binding EF-hand (AHRD V3.3 *** A0A2U1N7Z6_ARTAN)	0.877312	Solyc04g081330.4	DUF3119 domain-containing protein (AHRD V3.3 *** A0A1Q3BKA3_CEPFO)
64	0.549546	PEX11D	0.610849	AT3G27110	0.478474	AT1G13990	0.891503	Zm00001d038608	21.7 kDa class VI heat shock protein	0.896058	Zm00001d033496	nicotianamine synthase 3	0.813113	Zm00001d045575	Ferredoxin--NADP reductase leaf isozyme 1 chloroplastic	0.869627	Zm00001d018810	glycolate oxidase1	0.860096	Solyc02g068200.1	TCP transcription factor 18	0.883103	Solyc03g006980.4	Alpha-L-fucosidase 1 (AHRD V3.3 *** A0A2G2X6A5_CAPBA)	0.876141	Solyc10g054420.2	PsbP-like protein 2 (AHRD V3.3 *** A0A2U1K9X2_ARTAN)
65	0.548792	AT1G75460	0.610165	CYP706A5, ...	0.47818	AT4G32340	0.891052	Zm00001d011093	Transcription initiation factor IIA subunit 2	0.895859	Zm00001d037858	Protein kinase superfamily protein	0.812772	Zm00001d026285	OSJNBa0070C17.17 protein%3B protein	0.868789	Zm00001d007597	ABC family1	0.859914	Solyc08g077530.3	Beta-amylase (AHRD V3.3 *** Q94EU9_SOLTU)	0.88248	Solyc12g014450.2	DUF3537 domain-containing protein (AHRD V3.3 *** A0A1Q3D045_CEPFO)	0.875685	Solyc04g077780.3	LIM domain-containing protein (AHRD V3.3 *** A0A1Q3ALK2_CEPFO)
66	0.54731	PAP6	0.609321	AT2G41120	0.478133	AT3G07870	0.890888	Zm00001d015599	Cyclase family protein	0.895702	Zm00001d020434	NAD(P)H-quinone oxidoreductase subunit L chloroplastic	0.812272	Zm00001d034900	PGR5-like protein 1B chloroplastic	0.867431	Zm00001d046170	Phosphoenolpyruvate carboxylase 1	0.859546	Solyc08g005700.1	Unknown protein	0.881937	Solyc09g083120.3	Acylamino-acid-releasing enzyme (AHRD V3.3 *** A0A1J3FLE9_NOCCA)	0.873538	Solyc02g081060.4	Chaperonin-like RbcX (AHRD V3.3 *** A0A200QGZ5_9MAGN)
67	0.546297	FRO6, ...	0.607839	ATHX	0.477769	AT5G45350	0.890853	Zm00001d027846	Dof-type zinc finger DNA-binding family protein	0.895681	Zm00001d042349	Whole genome shotgun sequence of line PN40024 scaffold_35.assembly12x (Fragment)	0.810845	Zm00001d028472	Far-red impaired responsive (FAR1) family protein	0.866498	Zm00001d016019	Protein disulfide isomerase-like 1-2	0.85871	Solyc05g006990.3	Major facilitator superfamily protein (AHRD V3.3 *** A0A1P8AT47_ARATH)	0.881226	Solyc09g074570.1	Glutaredoxin (AHRD V3.3 *** B3F8F2_SOLTU)	0.873465	Solyc01g099750.2	Heparan-alpha-glucosaminide N-acetyltransferase-like protein (DUF1624) (AHRD V3.3 *** Q94CC1_ARATH)
68	0.544822	CHUP1	0.606755	AT5G57040	0.477569	ERD6	0.890824	Zm00001d030220	alpha/beta-Hydrolases superfamily protein	0.895325	Zm00001d035717	WAT1-related protein	0.810216	Zm00001d052409	DUF309 domain protein	0.866181	Zm00001d036371	ATP-dependent zinc metalloprotease FTSH 5 chloroplastic	0.85822	Solyc02g091380.1	Transmembrane protein (AHRD V3.3 *** AT1G49000.1)	0.880525	Solyc10g008500.4	Peroxisomal membrane 22 kDa (Mpv17/PMP22) family protein (AHRD V3.3 *** A0A2U1PNL3_ARTAN)	0.872851	Solyc07g020960.3	BHLH transcription factor140
69	0.544687	SPS1	0.606126	SHM1	0.476498	THIC	0.890462	Zm00001d029519	Cytochrome P450 99A2	0.895046	Zm00001d053151	Putative POX domain/homeobox DNA-binding domain family protein	0.810109	Zm00001d049048	Heat shock protein binding protein	0.865891	Zm00001d048611	Metallothionein-like protein 1B	0.857982	Solyc02g081970.4	Vacuolar-sorting receptor 1 (AHRD V3.3 *** A0A1U8FV38_CAPAN)	0.879879	Solyc10g054420.2	PsbP-like protein 2 (AHRD V3.3 *** A0A2U1K9X2_ARTAN)	0.872825	Solyc01g100900.4	WAT1-related protein (AHRD V3.3 *** K4B1C1_SOLLC)
70	0.544347	AT4G17840	0.603767	AT5G17650	0.476307	YSL3	0.890312	Zm00001d017333	Serine carboxypeptidase-like 34	0.894661	Zm00001d031655	NAC domain-containing protein 68	0.809922	Zm00001d033910	ADP glucose pyrophosphorylase large subunit leaf1	0.86563	Zm00001d039197	Putative ACR family protein	0.857633	Solyc08g074490.4	Nucleotide-diphospho-sugar transferase, nucleotide-diphospho-sugar transferase (AHRD V3.3 *** A0A2U1NHY0_ARTAN)	0.87859	Solyc06g074120.3	Bell-like homeodomain protein 2	0.872684	Solyc02g085760.2	Rhomboid domain-containing protein (AHRD V3.3 *** A0A1Q3C608_CEPFO)
71	0.542991	HSP21.7	0.60371	RL5	0.475038	AT1G15170	0.889741	Zm00001d002416	RING/U-box superfamily protein	0.893879	Zm00001d036630	Filamentation temperature-sensitive H 2B%253B Filamentation temperature-sensitive H 2B isoform 1%253B Filamentation temperature-sensitive H 2B isoform 2	0.809786	Zm00001d042345	PIN-formed protein5	0.865615	Zm00001d046628	3-oxoacyl-[acyl-carrier-protein] reductase chloroplastic	0.857485	Solyc09g072590.3	Actin-depolymerizing factor (AHRD V3.3 *** A0A2I4EMY6_9ROSI)	0.877936	Solyc01g104720.3	Thionin-like protein (AHRD V3.3 -** AT1G25275.1)	0.872387	Solyc07g007180.4	RING U-box superfamily protein (AHRD V3.3 *-* A0A0U9HLC9_KLENI)
72	0.542508	PAP9	0.603614	AT2G46100	0.474071	PPH1	0.889455	Zm00001d048593	RUBISCO activase2	0.893421	Zm00001d048593	RUBISCO activase2	0.809576	Zm00001d006833	Glyceraldehyde-3-phosphate dehydrogenase A	0.865326	Zm00001d006833	Glyceraldehyde-3-phosphate dehydrogenase A	0.856499	Solyc01g066200.1	Unknown protein	0.877652	Solyc04g080700.4	Bifunctional nuclease 2 (AHRD V3.3 *** A0A2G3AX92_CAPCH)	0.871513	Solyc07g005775.1	Unknown protein
73	0.541434	UGT72B2	0.603524	NAC018	0.47393	AT3G52240	0.889384	Zm00001d034900	PGR5-like protein 1B chloroplastic	0.892682	Zm00001d038608	21.7 kDa class VI heat shock protein	0.809121	Zm00001d020434	NAD(P)H-quinone oxidoreductase subunit L chloroplastic	0.865188	Zm00001d044525	Protein phosphatase 2C 57	0.856397	Solyc01g068030.3	Polyketide cyclase / dehydrase and lipid transport protein (AHRD V3.3 *** Q1G3L2_ARATH)	0.876373	Solyc09g072590.3	Actin-depolymerizing factor (AHRD V3.3 *** A0A2I4EMY6_9ROSI)	0.871395	Solyc03g093240.4	Nitric oxide synthase 1
74	0.541229	BLH1	0.603523	FRO6, ...	0.47294	AT2G31800	0.889071	Zm00001d018242	Putative metal tolerance protein C3	0.892278	Zm00001d038224	F-box protein SKP2A	0.809016	Zm00001d049046	Protein kinase superfamily protein	0.864375	Zm00001d044382	alpha/beta-Hydrolases superfamily protein	0.85506	Solyc01g094910.3	Ferric-chelate reductase	0.875359	Solyc03g111610.3	Haloacid dehalogenase-like hydrolase domain-containing protein (AHRD V3.3 *** A0A2G3CCT0_CAPCH),Pfam:PF13419	0.87063	Solyc03g083770.1	Plant invertase/pectin methylesterase inhibitor superfamily protein, putative (AHRD V3.3 *** A0A061G4U8_THECC)
75	0.540341	GLO1, ...	0.603297	AT1G49470	0.472736	CIPK21	0.888996	Zm00001d000183	monosaccharide transporter4	0.891991	Zm00001d024765	Soluble diacylglycerol acyltransferase	0.808863	Zm00001d011189	DUF3511 domain protein	0.864117	Zm00001d018895	HNH endonuclease	0.854837	Solyc01g111750.4	Protein CHAPERONE-LIKE PROTEIN OF POR1, chloroplastic-like (AHRD V3.3 *** A0A2I4EWX0_9ROSI)	0.873995	Solyc05g051750.3	TOMPRORNA prosystemin	0.870553	Solyc10g081650.2	Carotenoid isomerase
76	0.539908	AT1G29120	0.602811	LAZ5	0.471592	C/VIF1	0.88899	Zm00001d036371	ATP-dependent zinc metalloprotease FTSH 5 chloroplastic	0.891966	Zm00001d014349	NAD(P)H-quinone oxidoreductase subunit S chloroplastic	0.808582	Zm00001d000316	NADP-dependent malic enzyme%252C chloroplastic	0.863557	Zm00001d030127	Plastidal glycolate/glycerate translocator 1 chloroplastic	0.854762	Solyc06g054550.3	Alpha/beta-Hydrolases superfamily protein (AHRD V3.3 *** A0A1P8BAJ1_ARATH)	0.873554	Solyc12g096670.2	Ankyrin repeat-containing protein (AHRD V3.3 *** A0A2G3B4V0_CAPCH)	0.87029	Solyc02g068710.3	Sulfiredoxin (AHRD V3.3 *** D2KKL9_PEA)
77	0.539831	AT4G02920	0.602736	CLPR1	0.471263	AT5G58800	0.888897	Zm00001d038747	Heat stress transcription factor A-4a	0.891962	Zm00001d051611	Groundhog protein 7 [Source:UniProtKB/TrEMBL%3BAcc:B4G1R2]	0.808526	Zm00001d042050	Protein RETICULATA-RELATED 4 chloroplastic	0.863515	Zm00001d009354	3-ketoacyl-CoA synthase	0.854621	Solyc06g061240.4	PLATZ transcription factor family protein (AHRD V3.3 *** F4IEB6_ARATH)	0.87197	Solyc01g087090.3	Unknown protein	0.870218	Solyc07g008310.3	Choline monooxygenase, chloroplastic (AHRD V3.3 *** A0A2G2WBE9_CAPBA)
78	0.539073	SAMDC3, ...	0.602289	AT5G13720	0.470195	AT4G17900	0.888062	Zm00001d012362	O-fucosyltransferase family protein	0.891699	Zm00001d053897	Ubiquitin-conjugating enzyme E2 29	0.808444	Zm00001d018498	Cysteine proteinases superfamily protein	0.862826	Zm00001d027846	Dof-type zinc finger DNA-binding family protein	0.853939	Solyc01g087680.4	UPF0114 domain-containing protein (AHRD V3.3 *** A0A1Q3BUG9_CEPFO)	0.871234	Solyc07g056420.4	Glutathione S-transferase AY082341	0.870093	Solyc01g081190.4	Calcium-binding EF hand family protein (AHRD V3.3 *** A0A2U1PWG2_ARTAN)
79	0.537866	AtRLP54	0.601938	NPF2.13	0.47004	AT3G51730	0.887628	Zm00001d020434	NAD(P)H-quinone oxidoreductase subunit L chloroplastic	0.891563	Zm00001d018364	Snf1-related kinase interacting protein SKI1	0.807942	Zm00001d042257	Photosynthetic NDH subunit of subcomplex B 5 chloroplastic	0.862657	Zm00001d036224	Probable sugar phosphate/phosphate translocator	0.853888	Solyc01g008070.3	Plant/MCA23-20 protein (AHRD V3.3 *** G7LJD0_MEDTR)	0.87105	Solyc01g090680.3	Uncharacterized conserved protein (UCP012943) (AHRD V3.3 *** AT4G25170.1)	0.869879	Solyc05g054210.3	Heavy metal transport/detoxification superfamily protein (AHRD V3.3 *-* B3H4A8_ARATH)
80	0.537732	AT5G46270	0.60032	AT2G24860	0.470013	AMC3	0.886698	Zm00001d005895	EF hand family protein	0.891019	Zm00001d040002	Metal tolerance protein 10	0.807221	Zm00001d053897	Ubiquitin-conjugating enzyme E2 29	0.862511	Zm00001d037858	Protein kinase superfamily protein	0.852377	Solyc10g083340.3	Myb family transcription factor APL (AHRD V3.3 *** A0A2G2YMX5_CAPAN)	0.870864	Solyc05g026550.3	NADH dehydrogenase-like complex L (AHRD V3.3 *** A0A0F7CYX9_9ROSI)	0.868685	Solyc08g080320.3	BAG family molecular chaperone regulator 2 (AHRD V3.3 *** A0A1J3K248_NOCCA)
81	0.537317	AT5G13650	0.599973	CYP72A15	0.469625	XBAT35	0.886647	Zm00001d037043	Glycosyltransferase family 61 protein	0.890967	Zm00001d049232	UV-B-induced protein chloroplastic	0.807022	Zm00001d044525	Protein phosphatase 2C 57	0.862491	Zm00001d042481	OTU domain-containing protein	0.850275	Solyc04g074000.3	Receptor protein kinase, putative (AHRD V3.3 *** A0A061FG24_THECC)	0.870541	Solyc04g007900.3	Protein PLANT CADMIUM RESISTANCE 2-like (AHRD V3.3 *** A0A2G2ZHD1_CAPAN)	0.868118	Solyc08g082640.2	Cellulose synthase (AHRD V3.3 *** A0A200QCL6_9MAGN)
82	0.535102	MT3	0.599119	AT4G02920	0.469294	YLMG1-2	0.886556	Zm00001d011461	Putative uncharacterized protein [Source:UniProtKB/TrEMBL%3BAcc:B6SMQ8]	0.890951	Zm00001d049860	NAC domain containing protein 84	0.807018	Zm00001d040660	Late embryogenesis abundant protein	0.862329	Zm00001d049048	Heat shock protein binding protein	0.85019	Solyc09g018170.4	MAP kinase kinase kinase 70	0.870414	Solyc04g040210.4	Unknown protein	0.867915	Solyc01g095000.3	Nuclear transport factor 2 (NTF2) family protein (AHRD V3.3 *** B4FRE7_MAIZE)
83	0.534099	AT5G44580	0.597556	AT5G44580	0.469106	PAP9	0.885711	Zm00001d022456	Peroxidase 42	0.890916	Zm00001d024853	1-aminocyclopropane-1-carboxylate oxidase15	0.806437	Zm00001d036345	yellow endosperm1	0.861557	Zm00001d025099	FPF1-like protein 1	0.849818	Solyc01g100210.3	Hexosyltransferase (AHRD V3.3 *** A0A2G2V7U8_CAPBA)	0.869982	Solyc05g005490.4	Carbonic anhydrase	0.867727	Solyc02g089700.4	Protein trichome birefringence-like 19 (AHRD V3.3 *** A0A1U8FI69_CAPAN)
84	0.533783	AT2G20920	0.597518	ACO4	0.469105	BT4	0.885563	Zm00001d046568	knotted related homeobox2	0.89044	Zm00001d044525	Protein phosphatase 2C 57	0.806419	Zm00001d034558	Remorin	0.861373	Zm00001d050393	ATP-dependent Clp protease adapter protein CLPS1 chloroplastic	0.849634	Solyc06g071280.4	Enhanced disease susceptibility 1 protein (AHRD V3.3 *** Q2TQV0_SOLTU)	0.869286	Solyc03g116490.1	Hypothetical protein (AHRD V3.3 *** AT1G15400.3)	0.867088	Solyc12g099200.2	Invertase inhibitor (AHRD V3.3 *** O49908_TOBAC)
85	0.53319	AT4G20840	0.595573	GGAT2	0.467758	AT1G02475	0.885301	Zm00001d016893	Thioredoxin-like 2	0.890418	Zm00001d042727	Fructose-16-bisphosphatase cytosolic	0.805414	Zm00001d017711	Phosphoribulokinase	0.861347	Zm00001d024765	Soluble diacylglycerol acyltransferase	0.849327	Solyc08g081400.4	Bell-like homeodomain protein 3	0.868446	Solyc09g018170.4	MAP kinase kinase kinase 70	0.866909	Solyc09g074610.3	Chaperone protein DnaJ (AHRD V3.3 *** A0A2G3CTT7_CAPCH)
86	0.533176	AT4G03410	0.593829	AT1G79600	0.467192	AT4G03410	0.88472	Zm00001d036630	Filamentation temperature-sensitive H 2B%253B Filamentation temperature-sensitive H 2B isoform 1%253B Filamentation temperature-sensitive H 2B isoform 2	0.8902	Zm00001d027841	Ribulose-phosphate 3-epimerase	0.805225	Zm00001d002815	NAD(P)H-quinone oxidoreductase subunit M chloroplastic	0.861155	Zm00001d031655	NAC domain-containing protein 68	0.849124	Solyc02g083570.3	Ubiquitin-conjugating enzyme (AHRD V3.3 *** A0A200RAU7_9MAGN)	0.868263	Solyc05g055820.3	Haloacid dehalogenase-like hydrolase (HAD) superfamily protein (AHRD V3.3 *-* F4HQA8_ARATH),Pfam:PF13419	0.866513	Solyc10g074910.2	Acetyltransferase NSI (AHRD V3.3 *** NSI_ARATH)
87	0.532685	AT3G16220	0.59326	AT4G28030	0.46614	VEP1	0.884518	Zm00001d048799	Pistil-specific extensin-like protein	0.889999	Zm00001d012632	Adhesive/proline-rich protein%253B Proline-rich family protein	0.804927	Zm00001d052034	Thioredoxin H-type 2	0.860761	Zm00001d048593	RUBISCO activase2	0.848833	Solyc02g079760.3	Basic helix-loop-helix (BHLH) DNA-binding superfamily protein (AHRD V3.3 *** A0A2U1PMP2_ARTAN)	0.866984	Solyc03g115020.3	Wiskott-aldrich syndrome family protein, putative (DUF1118) (AHRD V3.3 *** Q9SD79_ARATH)	0.865935	Solyc03g006980.4	Alpha-L-fucosidase 1 (AHRD V3.3 *** A0A2G2X6A5_CAPBA)
88	0.532088	AT5G58120	0.59209	AT1G66910, ...	0.465843	AT5G25840	0.884227	Zm00001d011569	ATP synthase protein I -related	0.889936	Zm00001d023314	Putative phototropic-resoponsive NPH3 family protein	0.804836	Zm00001d031850	Protein PROTON GRADIENT REGULATION 5 chloroplastic	0.860453	Zm00001d027841	Ribulose-phosphate 3-epimerase	0.848553	Solyc02g077040.4	Phytophthora-inhibited protease 1	0.865825	Solyc01g068460.4	Plant calmodulin-binding-like protein (AHRD V3.3 *** G7IW85_MEDTR)	0.865727	Solyc09g083130.3	Acylamino-acid-releasing enzyme (AHRD V3.3 *** A0A1J3E2A0_NOCCA)
89	0.531896	AT1G33600	0.591888	ndhO	0.465005	AT2G24860	0.883796	Zm00001d039657	NADH-cytochrome b5 reductase-like protein	0.889846	Zm00001d027511	Catalase isozyme 2	0.804752	Zm00001d034245	Cytosolic purine 5-nucleotidase	0.859709	Zm00001d011799	Nuclear transport factor 2 (NTF2) family protein	0.848476	Solyc09g092330.3	UDP-glucuronate 4-epimerase 4 (AHRD V3.3 *** A0A1J3GBJ9_NOCCA)	0.863367	Solyc09g008080.3	Ubiquitin domain-containing protein (AHRD V3.3 --* A0A1Q3C6U9_CEPFO)	0.865171	Solyc04g056580.3	Transmembrane protein, putative (DUF2358) (AHRD V3.3 *** Q8L604_ARATH)
90	0.529766	MYR1	0.591107	CAT2	0.463065	SFH7	0.88323	Zm00001d027841	Ribulose-phosphate 3-epimerase	0.889344	Zm00001d022274	pyruvate orthophosphate dikinase4	0.804372	Zm00001d034249	Leucine carboxyl methyltransferase	0.859334	Zm00001d002815	NAD(P)H-quinone oxidoreductase subunit M chloroplastic	0.848255	Solyc12g006800.2	Myb family transcription factor EFM-like (AHRD V3.3 *** A0A2I4HNH6_9ROSI)	0.863007	Solyc03g063730.4	Protein DETOXIFICATION (AHRD V3.3 *** A0A191UP89_GLYSO)	0.864915	Solyc07g007950.1	Calmodulin-like protein 5 (AHRD V3.3 *** A0A1U8FML3_CAPAN)
91	0.528409	AT1G51805	0.58941	SFH7	0.462786	PIFI	0.882627	Zm00001d049232	UV-B-induced protein chloroplastic	0.888972	Zm00001d053845	Wound induced protein	0.803966	Zm00001d018901	protein containing PDZ domain a K-box domain and a TPR region	0.858787	Zm00001d021494	C2 calcium/lipid-binding plant phosphoribosyltransferase family protein	0.847435	Solyc12g045030.2	NAD(P)-binding Rossmann-fold superfamily protein (AHRD V3.3 *** Q94AL3_ARATH)	0.862382	Solyc03g112200.1	Unknown protein	0.864853	Solyc12g056530.2	Fructose-1,6-bisphosphatase (AHRD V3.3 *** A6N9A0_FLALI)
92	0.527952	AT3G12730	0.589129	CNGC4	0.462609	POT9	0.882407	Zm00001d044310	Putative peptidase C48 domain family protein	0.888661	Zm00001d039657	NADH-cytochrome b5 reductase-like protein	0.803135	Zm00001d009016	Beta-amylase 3 chloroplastic	0.858432	Zm00001d027854	sucrose transporter1	0.8474	Solyc11g007270.3	Alkaline/neutral invertase (AHRD V3.3 *** A0A0X8AZR5_CAMSI)	0.86227	Solyc02g087230.3	Ferredoxin-thioredoxin reductase, catalytic chain (AHRD V3.3 *** A0A2G3D9G9_CAPCH)	0.864489	Solyc01g008830.2	L-ascorbate oxidase (AHRD V3.3 *** A0A2G3AI57_CAPAN)
93	0.526983	SPD1	0.588466	DEGP1	0.462589	PPDK	0.882081	Zm00001d024148	Photosynthetic NDH subunit of subcomplex B 1 chloroplastic	0.888044	Zm00001d048569	Zinc finger CCCH domain-containing protein 18	0.80293	Zm00001d028471	phosphoenolpyruvate carboxykinase1	0.858215	Zm00001d035916	UMP/CMP kinase1	0.846395	Solyc09g082730.5	NAD(P)-linked oxidoreductase, aldo/keto reductase family protein (AHRD V3.3 *** A0A1Y1HY98_KLENI)	0.861949	Solyc10g150145.1	Late embryogenesis abundant (LEA) hydroxyproline-rich glycoprotein family (AHRD V3.3 *** Q9SVC8_ARATH)	0.864363	Solyc03g093830.3	Chaperone protein dnaJ-like (AHRD V3.3 *** Q6H3Y3_ORYSJ)
94	0.526294	KAT1	0.587866	AT3G19800	0.460855	AT1G07050	0.881636	Zm00001d003931	ACR4	0.887082	Zm00001d029892	Metalloendoproteinase 1-MMP	0.802897	Zm00001d011789	Pentatricopeptide repeat-containing protein chloroplastic	0.857921	Zm00001d019976	phosphoglucosamine mutase family protein	0.846376	Solyc01g008940.2	Unknown protein	0.861886	Solyc03g112320.4	Ferric reduction oxidase 8, mitochondrial (AHRD V3.3 *** A0A2I4E3B3_9ROSI)	0.863916	Solyc03g119540.3	Zinc finger protein (AHRD V3.3 *** A0A200Q3F7_9MAGN)
95	0.525979	AGT1	0.587432	AT5G45350	0.460606	PTC52	0.881406	Zm00001d051272	Ascorbate-specific transmembrane electron transporter 1	0.887032	Zm00001d028776	Thioredoxin superfamily protein	0.802526	Zm00001d029620	UDP-glycosyltransferase 74B1	0.857501	Zm00001d042257	Photosynthetic NDH subunit of subcomplex B 5 chloroplastic	0.846217	Solyc04g072035.1	Inositol polyphosphate 5-phosphatase I (AHRD V3.3 *** F4HT46_ARATH)	0.861259	Solyc01g081190.4	Calcium-binding EF hand family protein (AHRD V3.3 *** A0A2U1PWG2_ARTAN)	0.863747	Solyc03g112640.3	Sec14p-like phosphatidylinositol transfer family protein (AHRD V3.3 *** A0A2U1Q4D3_ARTAN)
96	0.525209	FTSH1	0.587303	AT4G03410	0.459842	AT1G17665	0.880909	Zm00001d053845	Wound induced protein	0.886889	Zm00001d010172	Fructose-16-bisphosphatase cytosolic	0.802451	Zm00001d031899	malate dehydrogenase6	0.857126	Zm00001d028472	Far-red impaired responsive (FAR1) family protein	0.846106	Solyc04g079420.3	Disease resistance protein (CC-NBS-LRR class) family (AHRD V3.3 *** A0A1P8BE24_ARATH)	0.860895	Solyc12g099200.2	Invertase inhibitor (AHRD V3.3 *** O49908_TOBAC)	0.863646	Solyc03g120510.1	Pentatricopeptide repeat-containing protein at3g46870-like protein (AHRD V3.3 *** A0A2K3P313_TRIPR)
97	0.524304	AT2G15580	0.585883	RP1	0.459498	RMA2	0.880494	Zm00001d017761	Glucose-6-phosphate 1-dehydrogenase 4 chloroplastic	0.886505	Zm00001d018983	Serine/threonine-protein kinase WNK2	0.80225	Zm00001d044099	carbonic anhydrase1	0.856703	Zm00001d018639	Pentatricopeptide repeat-containing protein ELI1 chloroplastic	0.845362	Solyc06g036330.1	Ornithine cyclodeaminase (AHRD V3.3 *** A0A2K3N0F5_TRIPR)	0.860893	Solyc05g007470.4	P-loop containing nucleoside triphosphate hydrolases superfamily protein (AHRD V3.3 *** A0A2U1QF48_ARTAN)	0.863521	Solyc04g050470.4	Ammonium transporter (AHRD V3.3 *** A0A2K3LM80_TRIPR)
98	0.524267	AT3G07700	0.584418	CLPC1	0.459276	AT1G30260	0.880244	Zm00001d053102	Tubulin alpha-6 chain	0.886321	Zm00001d035916	UMP/CMP kinase1	0.80134	Zm00001d018575	Epimerase family protein SDR39U1 homolog chloroplastic	0.85653	Zm00001d044099	carbonic anhydrase1	0.844477	Solyc04g150161.1	Unknown protein	0.860369	Solyc03g044820.4	Methyl jasmonate esterase (AHRD V3.3 *** Q56SE1_SOLTU)	0.863499	Solyc10g080920.2	Protein RADIALIS-like 2 (AHRD V3.3 *** A0A2G2VVI4_CAPBA)
99	0.523932	CYP706A5, ...	0.583646	ndhS	0.459017	AT5G42090	0.879684	Zm00001d010535	Riboflavin biosynthesis protein ribAB	0.886048	Zm00001d000183	monosaccharide transporter4	0.801329	Zm00001d022242	PLASMODESMATA CALLOSE-BINDING PROTEIN 5	0.856522	Zm00001d005895	EF hand family protein	0.844183	Solyc04g064530.1	Polyadenylate-binding protein 1-B-binding protein (AHRD V3.3 *** AT4G19950.1)	0.85962	Solyc02g069020.3	Phloem protein 2-like protein (AHRD V3.3 *** A0A2U1PTN1_ARTAN)	0.863494	Solyc04g007410.4	Transmembrane protein (AHRD V3.3 *-* AT3G45050.4)
100	0.523804	CRK19	0.583241	AT5G64780	0.457865	XGD1	0.879506	Zm00001d028505	Phospholipase A2-alpha	0.885681	Zm00001d012036	Sucrose-phosphate synthase	0.801296	Zm00001d007597	ABC family1	0.856274	Zm00001d035034	adenylate kinase1	0.843477	Solyc08g067430.4	DNA-directed RNA polymerase subunit beta (AHRD V3.3 *** AT2G25605.1)	0.859154	Solyc12g006450.2	Gamma-aminobutyrate transaminase subunit precursor isozyme 3	0.86339	Solyc06g019200.4	Ethylene-dependent gravitropism-deficient and yellow-green-like 2 (AHRD V3.3 *** F4K0T6_ARATH)
101	0.523398	CYP706A2, ...	0.582737	BCA2	0.457729	NAC018	0.879227	Zm00001d022274	pyruvate orthophosphate dikinase4	0.885475	Zm00001d028471	phosphoenolpyruvate carboxykinase1	0.80097	Zm00001d050266	Cleavage and polyadenylation specificity factor 5	0.85615	Zm00001d012083	Thioredoxin F-type chloroplastic	0.843232	Solyc10g083990.2	D-tagatose-1%2C6-bisphosphate aldolase subunit (AHRD V3.3 *** AT2G36895.1)	0.85873	Solyc05g013240.4	DUF538 family protein%2C putative (Protein of unknown function%2C DUF538) (AHRD V3.3 *** AT1G55265.1)	0.863024	Solyc01g080510.3	Interactor of constitutive active ROPs protein (AHRD V3.3 *-* AT1G16520.1)
102	0.522841	AT3G04030	0.58203	CIPK9	0.457368	BGLU16	0.879142	Zm00001d028056	BTB/POZ domain-containing protein	0.885425	Zm00001d002470	Auxin responsive protein	0.800676	Zm00001d037551	Probable GTP diphosphokinase CRSH chloroplastic	0.856027	Zm00001d049232	UV-B-induced protein chloroplastic	0.843106	Solyc01g150164.1	Thionin-like protein (AHRD V3.3 *** AT1G25275.1)	0.858498	Solyc03g083360.3	Pectinesterase (AHRD V3.3 *** A0A2G3CX60_CAPCH)	0.862443	Solyc06g071430.3	Protein EXECUTER 1, chloroplastic (AHRD V3.3 *** A0A1J3H0I8_NOCCA)
103	0.522801	AT1G55450	0.580553	YLMG1-2	0.456782	AT3G16220	0.878979	Zm00001d005996	Photosystem I reaction center subunit V	0.884805	Zm00001d039667	Thiol-disulphide oxidoreductase DCC	0.800496	Zm00001d028670	Photosynthetic NDH subunit of lumenal location 1 chloroplastic	0.855827	Zm00001d017178	Serine/arginine-rich splicing factor RSZ22	0.842819	Solyc01g065690.3	Heavy metal-associated isoprenylated plant protein (AHRD V3.3 *-* A0A2R6PJM0_ACTCH)	0.85781	Solyc06g008760.1	Glutaredoxin (AHRD V3.3 *** B3F8F2_SOLTU)	0.862241	Solyc07g041900.3	Cysteine proteinase
104	0.522425	TIC55	0.580481	BLH3	0.456735	ACD32.1	0.878908	Zm00001d035003	ferredoxin2	0.884524	Zm00001d042257	Photosynthetic NDH subunit of subcomplex B 5 chloroplastic	0.799979	Zm00001d053412	RHOMBOID-like protein 9 chloroplastic	0.854532	Zm00001d031625	Transcription factor MADS37	0.842561	Solyc02g086458.1	Titin isoform X2 (AHRD V3.3 *-* XP_010316302.1)	0.857374	Solyc04g054910.4	Ethylene-responsive transcription factor (AHRD V3.3 *-* A0A2G2ZQC4_CAPAN)	0.861429	Solyc01g096340.3	Small auxin up-regulated RNA2
105	0.522281	44806	0.580436	AT1G50020	0.456693	AT1G80180	0.878737	Zm00001d031349	Serine--glyoxylate aminotransferase	0.883807	Zm00001d018895	HNH endonuclease	0.799957	Zm00001d038747	Heat stress transcription factor A-4a	0.854096	Zm00001d045491	SPX domain-containing membrane protein	0.84241	Solyc02g093020.3	Transmembrane protein, putative (DUF247) (AHRD V3.3 *** Q9SN06_ARATH)	0.857236	Solyc01g081060.4	Solyc01g081060	0.861254	Solyc12g014140.3	SlTCP3
106	0.521278	FTRC	0.579046	AT3G07700	0.456489	AT5G18130	0.878577	Zm00001d005359	ATP-dependent protease Clp ATPase subunit	0.8837	Zm00001d039118	Putative MYB DNA-binding domain superfamily protein%253B RADIALIS	0.799852	Zm00001d035034	adenylate kinase1	0.853527	Zm00001d031349	Serine--glyoxylate aminotransferase	0.842388	Solyc05g050340.4	WRKY transcription factor 58	0.855727	Solyc11g012700.2	Oligopeptide transporter (AHRD V3.3 *** A0A200RBP6_9MAGN)	0.861002	Solyc11g010760.1	Glycosyltransferase (AHRD V3.3 *** A0A2U1PXH3_ARTAN)
107	0.521249	RP1	0.578706	MPK12	0.456072	JMJD5	0.878471	Zm00001d029620	UDP-glycosyltransferase 74B1	0.883464	Zm00001d031625	Transcription factor MADS37	0.799813	Zm00001d021416	Protein PLASTID MOVEMENT IMPAIRED 1	0.853461	Zm00001d012339	Coronatine-insensitive protein 1	0.842316	Solyc03g111010.4	Glyceraldehyde-3-phosphate dehydrogenase (AHRD V3.3 *** A0A0F7JIC2_NICBE)	0.855523	Solyc01g108190.3	Calmodulin-like protein 1 (AHRD V3.3 *** A0A1U8E8F8_CAPAN)	0.860878	Solyc01g111260.2	1-phosphatidylinositol phosphodiesterase (AHRD V3.3 *** A0A1J3JKG9_NOCCA)
108	0.52108	AtRLP19	0.57749	CLPD	0.455995	AT1G12200	0.8784	Zm00001d049860	NAC domain containing protein 84	0.882985	Zm00001d003931	ACR4	0.799604	Zm00001d011833	Ferredoxin--NADP reductase leaf isozyme 1 chloroplastic	0.853248	Zm00001d039118	Putative MYB DNA-binding domain superfamily protein%253B RADIALIS	0.842157	Solyc08g079870.3	Subtilisin	0.855237	Solyc02g083280.4	Rhodanese-like domain (AHRD V3.3 *** A0A200R010_9MAGN)	0.860252	Solyc07g005190.3	Lysosomal Pro-X carboxypeptidase (AHRD V3.3 *** A0A1J3DVN3_NOCCA)
109	0.519496	AT1G49470	0.577382	TRX3	0.454892	OR23	0.878335	Zm00001d036521	photosystemI1	0.882871	Zm00001d005359	ATP-dependent protease Clp ATPase subunit	0.798568	Zm00001d029519	Cytochrome P450 99A2	0.853237	Zm00001d053432	iron-sulfur protein2	0.841661	Solyc06g068500.3	Chaperone protein DnaJ (AHRD V3.3 *** A0A2G2WQF7_CAPBA)	0.855122	Solyc08g076450.3	NAD(P)-binding Rossmann-fold superfamily protein (AHRD V3.3 *** A0A1Y1IPQ3_KLENI)	0.859625	Solyc07g005550.4	Replicase polyprotein 1ab protein (AHRD V3.3 *** AT2G44870.1)
110	0.5173	CTF2A, ...	0.575403	AT1G64680	0.454518	AT4G00750	0.878027	Zm00001d012465	UPF0051 protein ABCI8 chloroplastic	0.882659	Zm00001d011569	ATP synthase protein I -related	0.798071	Zm00001d042998	UPF0051 protein ABCI8 chloroplastic	0.853071	Zm00001d014919	Glycerate dehydrogenase HPR peroxisomal	0.841134	Solyc04g015020.3	Heavy metal transport/detoxification superfamily protein (AHRD V3.3 *-* B3H4A8_ARATH)	0.854977	Solyc02g091930.3	Homeobox-leucine zipper protein HOX27 (AHRD V3.3 *** A0A2G3D8F8_CAPCH)	0.859435	Solyc01g007890.3	Protein indeterminate-domain 5, chloroplastic (AHRD V3.3 *-* A0A2G3AYF3_CAPCH)
111	0.517165	SCPL48	0.575158	AT5G57710	0.454217	AAE3	0.877866	Zm00001d046688	TMV response protein	0.882585	Zm00001d050393	ATP-dependent Clp protease adapter protein CLPS1 chloroplastic	0.797975	Zm00001d025892	ATPase	0.852914	Zm00001d042727	Fructose-16-bisphosphatase cytosolic	0.841098	Solyc11g044910.2	Beta-D-xylosidase 4 (AHRD V3.3 *** A0A2G2VN32_CAPBA)	0.854764	Solyc02g082060.2	PPPDE putative thiol peptidase family protein (AHRD V3.3 *** A0A2U1M5H1_ARTAN)	0.859264	Solyc12g044260.2	2-hydroxyacid dehydrogenase (AHRD V3.3 *** A9CH04_AGRFC)
112	0.517115	ACO4	0.574472	ATHM4	0.454035	LECRK59	0.877779	Zm00001d043267	Probable 1-acyl-sn-glycerol-3-phosphate acyltransferase 4	0.881953	Zm00001d008529	Endonuclease 2	0.797579	Zm00001d037695	actin binding protein family	0.852536	Zm00001d044096	carbonic anhydrase3	0.840699	Solyc02g065010.1	EF-hand domain (AHRD V3.3 *** A0A200QZA6_9MAGN)	0.854621	Solyc07g005550.4	Replicase polyprotein 1ab protein (AHRD V3.3 *** AT2G44870.1)	0.859077	Solyc02g021000.3	Protein COFACTOR ASSEMBLY OF COMPLEX C SUBUNIT B CCB3, chloroplastic (AHRD V3.3 *** A0A2I4G7H0_9ROSI)
113	0.517096	AT4G08300	0.573976	MSRB1	0.453585	UBQ3	0.877673	Zm00001d038022	Pentatricopeptide repeat-containing protein chloroplastic	0.881879	Zm00001d030127	Plastidal glycolate/glycerate translocator 1 chloroplastic	0.797556	Zm00001d008394	Thylakoid lumenal 17.9 kDa protein chloroplastic	0.852506	Zm00001d041969	Transcription initiation factor IIA subunit 2	0.840523	Solyc08g075960.3	MOB kinase activator family (AHRD V3.3 *** A0A2U1N847_ARTAN)	0.853062	Solyc12g011410.1	Unknown protein	0.858493	Solyc06g006080.3	Phosphomethylpyrimidine synthase (AHRD V3.3 *** A0A2G3C580_CAPCH)
114	0.516348	GLR1.1	0.573669	CRK22	0.453257	AT1G07040	0.877395	Zm00001d029892	Metalloendoproteinase 1-MMP	0.881759	Zm00001d018639	Pentatricopeptide repeat-containing protein ELI1 chloroplastic	0.79752	Zm00001d011799	Nuclear transport factor 2 (NTF2) family protein	0.852026	Zm00001d002470	Auxin responsive protein	0.839666	Solyc04g076990.3	Receptor-like protein kinase (AHRD V3.3 *** A0A2R6RNH0_ACTCH)	0.852964	Solyc12g005880.2	Hexosyltransferase (AHRD V3.3 *** A0A2G3BMU2_CAPCH)	0.858262	Solyc09g018170.4	MAP kinase kinase kinase 70
115	0.516067	CYP72A15	0.57271	PAP6	0.451603	GRXS2	0.877224	Zm00001d017711	Phosphoribulokinase	0.881737	Zm00001d046170	Phosphoenolpyruvate carboxylase 1	0.797505	Zm00001d007783	P-loop containing nucleoside triphosphate hydrolases superfamily protein	0.851977	Zm00001d025770	Zinc finger protein CONSTANS-LIKE 5	0.839026	Solyc09g083120.3	Acylamino-acid-releasing enzyme (AHRD V3.3 *** A0A1J3FLE9_NOCCA)	0.852212	Solyc09g097870.4	BHLH transcription factor 062	0.858103	Solyc03g043740.4	Hydroxyproline-rich glycoprotein family protein (AHRD V3.3 *** A0A2U1M3E1_ARTAN)
116	0.516058	HCF173	0.572609	PAP9	0.451451	BBD2, ...	0.87714	Zm00001d053722	Cyclase	0.881546	Zm00001d023673	sugars will eventually be exported transporter13b	0.797499	Zm00001d045740	Transmembrane amino acid transporter family protein	0.851471	Zm00001d024804	S-adenosyl-L-methionine-dependent methyltransferases superfamily protein	0.838593	Solyc07g063430.3	Peroxisomal membrane 22 kDa (Mpv17/PMP22) family protein (AHRD V3.3 *** A0A2U1KPZ4_ARTAN)	0.851615	Solyc02g079760.3	Basic helix-loop-helix (BHLH) DNA-binding superfamily protein (AHRD V3.3 *** A0A2U1PMP2_ARTAN)	0.857902	Solyc03g121300.2	Jacalin-related lectin 19 (AHRD V3.3 *** A0A2G2XW42_CAPAN)
117	0.515956	DEGP1	0.572008	GLO1, ...	0.451429	AHA3	0.876199	Zm00001d016535	Ethylene-responsive transcription factor-like protein	0.881484	Zm00001d017711	Phosphoribulokinase	0.796921	Zm00001d012686	Mitochondrial import inner membrane translocase subunit TIM50	0.850302	Zm00001d036123	nodulin MtN21 /EamA-like transporter family protein	0.838113	Solyc04g077050.3	Amino acid permease 6 (AHRD V3.3 *** A0A2G2ZR10_CAPAN)	0.850725	Solyc07g006590.1	Hypothetical protein (AHRD V3.3 *** AT5G35732.1)	0.857539	Solyc07g062060.3	Peptide methionine sulfoxide reductase MsrB (AHRD V3.3 *** A0A2Z5A926_9PSED)
118	0.515769	ABCG36	0.571723	AT3G11280	0.450576	APS4	0.876005	Zm00001d009763	calcium exchanger1	0.880733	Zm00001d008721	Adenine nucleotide alpha hydrolases-like superfamily protein	0.796894	Zm00001d023559	Fructose-bisphosphate aldolase	0.8503	Zm00001d036630	Filamentation temperature-sensitive H 2B%253B Filamentation temperature-sensitive H 2B isoform 1%253B Filamentation temperature-sensitive H 2B isoform 2	0.836578	Solyc07g051840.4	WRKY transcription factor 17	0.850203	Solyc04g080010.4	Glycosyltransferase (AHRD V3.3 *** A0A2I4F4T3_9ROSI)	0.857342	Solyc05g006030.3	D-ribose-binding periplasmic (AHRD V3.3 *** A0A0B0Q0N1_GOSAR)
119	0.515703	HIPP21	0.570998	AT3G01920	0.450071	AtRLP19	0.875955	Zm00001d005324	U-box domain-containing protein 33	0.880565	Zm00001d000316	NADP-dependent malic enzyme%252C chloroplastic	0.79688	Zm00001d028056	BTB/POZ domain-containing protein	0.850205	Zm00001d021416	Protein PLASTID MOVEMENT IMPAIRED 1	0.835949	Solyc12g011140.3	Subtilisin-like protease (AHRD V3.3 *** A0A2G3BMA9_CAPCH)	0.849685	Solyc09g010020.2	2-oxoglutarate (2OG) and Fe(II)-dependent oxygenase superfamily protein (AHRD V3.3 *** A0A2U1NTU8_ARTAN)	0.85724	Solyc01g104030.3	Potassium channel AKT2 (AHRD V3.3 *** A0A1U8E6Z3_CAPAN)
120	0.515176	AT2G41120	0.57097	AT5G14970	0.449107	PDC2	0.875901	Zm00001d035759	Putative uncharacterized protein [Source:UniProtKB/TrEMBL%3BAcc:B6SR92]	0.880545	Zm00001d038022	Pentatricopeptide repeat-containing protein chloroplastic	0.796541	Zm00001d042526	Rhodanese/Cell cycle control phosphatase superfamily protein	0.850202	Zm00001d052034	Thioredoxin H-type 2	0.835797	Solyc08g007670.1	Subtilisin-like protease (AHRD V3.3 *** Q9LWA3_SOLLC)	0.848309	Solyc01g109090.2	Unknown protein	0.857056	Solyc03g112210.1	Unknown protein
121	0.514908	GRXC13	0.569966	AtRLP54	0.447285	ELF5A-1	0.875357	Zm00001d046170	Phosphoenolpyruvate carboxylase 1	0.880509	Zm00001d029965	Peptide methionine sulfoxide reductase	0.796054	Zm00001d053801	Phosphatase IMPL1 chloroplastic	0.850147	Zm00001d015976	Probable lactoylglutathione lyase chloroplastic	0.835474	Solyc03g082720.3	Protein yippee-like (AHRD V3.3 *** A0A1U8G6J2_CAPAN)	0.848204	Solyc02g081170.4	Plastid lipid associated protein CHRC	0.856814	Solyc03g044630.2	DUF309 domain protein (AHRD V3.3 *** AT2G41120.1)
122	0.514735	MOT2	0.569701	HCF173	0.447102	AT2G36470	0.875191	Zm00001d003195	Salt tolerance-like protein	0.879783	Zm00001d038226	sugars will eventually be exported transporter1b	0.796038	Zm00001d032060	Probable GTP diphosphokinase RSH2 chloroplastic	0.850094	Zm00001d035717	WAT1-related protein	0.835179	Solyc03g096990.4	Cytochrome P450 (AHRD V3.3 *** A0A200R6R8_9MAGN)	0.848104	Solyc08g068700.1	Tyramine n-hydroxycinnamoyl transferase (AHRD V3.3 *** Q5D8C0_CAPAN)	0.856777	Solyc04g080010.4	Glycosyltransferase (AHRD V3.3 *** A0A2I4F4T3_9ROSI)
123	0.513608	SHM1	0.569578	SMR1	0.446746	HCAR	0.874735	Zm00001d044525	Protein phosphatase 2C 57	0.879563	Zm00001d045877	40S ribosomal protein S4-3	0.795985	Zm00001d025747	Phosphoglycolate phosphatase 1A chloroplastic	0.850024	Zm00001d009372	WAT1-related protein	0.834963	Solyc03g096380.3	Proline transporter 2	0.847833	Solyc07g007950.1	Calmodulin-like protein 5 (AHRD V3.3 *** A0A1U8FML3_CAPAN)	0.856718	Solyc09g065920.3	Magnesium transporter MRS2-I (AHRD V3.3 *** A0A2G2VP57_CAPBA)
124	0.513405	AT5G52030	0.568217	GASA9	0.44635	AT5G46270	0.874307	Zm00001d006371	C2 calcium/lipid-binding plant phosphoribosyltransferase family protein	0.879493	Zm00001d039104	Protein CHUP1 chloroplastic	0.795763	Zm00001d032148	hydroxycinnamoyltransferase9	0.849689	Zm00001d043944	Cytochrome b561 domain-containing protein	0.834856	Solyc01g006720.4	ABC transporter G family member 27 (AHRD V3.3 *** A0A2G2VCM9_CAPBA)	0.847685	Solyc02g085950.4	Cell wall protein X77373	0.856673	Solyc01g010185.1	Retrovirus-related Pol polyprotein from transposon TNT 1-94 (AHRD V3.3 *-* A0A2K3MSD0_TRIPR)
125	0.510784	CPuORF21, ...	0.567573	PEX11B	0.446184	PCAP1	0.874076	Zm00001d031655	NAC domain-containing protein 68	0.879423	Zm00001d042609	NAC domain-containing protein 48%253B NAC transcription factor	0.795261	Zm00001d036630	Filamentation temperature-sensitive H 2B%253B Filamentation temperature-sensitive H 2B isoform 1%253B Filamentation temperature-sensitive H 2B isoform 2	0.849587	Zm00001d029892	Metalloendoproteinase 1-MMP	0.834808	Solyc03g112320.4	Ferric reduction oxidase 8, mitochondrial (AHRD V3.3 *** A0A2I4E3B3_9ROSI)	0.847372	Solyc05g013640.1	Unknown protein	0.856268	Solyc04g079040.4	Serine carboxypeptidase (AHRD V3.3 *** A0A2K3MSK4_TRIPR)
126	0.509599	ATHX	0.566745	AT5G46450	0.445869	CCL	0.873658	Zm00001d023655	pale yellow9	0.87891	Zm00001d009354	3-ketoacyl-CoA synthase	0.795171	Zm00001d002822	Elongation factor G chloroplastic	0.849544	Zm00001d028776	Thioredoxin superfamily protein	0.834751	Solyc05g055510.3	Pectate lyase (AHRD V3.3 *** A0A2G2WUS5_CAPBA)	0.847106	Solyc03g005450.3	Cellulose synthase (AHRD V3.3 *** A0A200Q4F9_9MAGN)	0.856168	Solyc11g017430.3	Mitochondrial transcription termination factor family protein (AHRD V3.3 *-* AT4G09620.3)
127	0.509422	AT4G14020	0.565423	AAE3	0.445623	AT2G32870, ...	0.873616	Zm00001d008226	Sialin	0.877418	Zm00001d005324	U-box domain-containing protein 33	0.794904	Zm00001d048422	Photosynthetic NDH subunit of subcomplex B 2 chloroplastic	0.848683	Zm00001d033910	ADP glucose pyrophosphorylase large subunit leaf1	0.833279	Solyc04g081460.2	F-box protein (AHRD V3.3 *-* XP_012084459.1)	0.845805	Solyc08g082370.1	Unknown protein	0.855553	Solyc07g055470.3	Cytochrome (AHRD V3.3 *** A0A2G2Z447_CAPAN)
128	0.508512	AT5G46450	0.565105	KIC	0.445506	WRKY4	0.873428	Zm00001d014116	phosphate transporter protein1	0.877392	Zm00001d003615	T-complex protein 11	0.79445	Zm00001d039270	Glutaredoxin family protein	0.848396	Zm00001d013443	CCT motif family protein	0.832736	Solyc05g009760.3	Disease resistance protein (CC-NBS-LRR class) family (AHRD V3.3 --* AT5G48620.6)	0.845406	Solyc05g010450.1	Micronuclear linker histone polyprotein-like protein (AHRD V3.3 *-* AT3G25590.1)	0.855499	Solyc07g065500.2	Nuclear transcription factor Y subunit B-3 (AHRD V3.3 *** A0A2G2WFH7_CAPBA)
129	0.508362	AT3G01960	0.564655	GLR1.1	0.444897	CYP72A8	0.873071	Zm00001d031850	Protein PROTON GRADIENT REGULATION 5 chloroplastic	0.87668	Zm00001d033666	Probable plastid-lipid-associated protein 4 chloroplastic	0.794349	Zm00001d042049	Ferredoxin	0.848357	Zm00001d011569	ATP synthase protein I -related	0.831704	Solyc12g087870.2	Purine permease 3-like (AHRD V3.3 *** A0A1U8F0C1_CAPAN),Pfam:PF16913	0.845247	Solyc01g099260.3	Chaperone protein DnaJ (AHRD V3.3 *** A0A1J3IQ23_NOCCA)	0.855493	Solyc02g079870.4	Unknown protein
130	0.50752	MPK12	0.563854	AT3G02910	0.444656	VTI12	0.871851	Zm00001d031899	malate dehydrogenase6	0.876613	Zm00001d042481	OTU domain-containing protein	0.794045	Zm00001d022456	Peroxidase 42	0.847529	Zm00001d037273	Peptide methionine sulfoxide reductase msrB	0.831488	Solyc04g074350.3	Glycosyltransferase (AHRD V3.3 *** A0A2G3CNS7_CAPCH)	0.844936	Solyc04g077010.4	Receptor-like protein kinase haiku2 (AHRD V3.3 *** A0A1J6JYR4_NICAT)	0.855376	Solyc11g020860.1	Galactosyltransferase family protein (AHRD V3.3 *-* AT1G30260.1)
131	0.506866	NPF5.8	0.56181	AT1G06650	0.444386	AT2G01680	0.871568	Zm00001d036475	ABC1 family protein	0.876333	Zm00001d023559	Fructose-bisphosphate aldolase	0.79397	Zm00001d014919	Glycerate dehydrogenase HPR peroxisomal	0.846834	Zm00001d018901	protein containing PDZ domain a K-box domain and a TPR region	0.831411	Solyc03g078630.3	Polyubiquitin (AHRD V3.3 *-* A0A2G3B1S8_CAPCH)	0.844636	Solyc12g099190.1	Pectinesterase inhibitor (AHRD V3.3 *** A0A2U1NF42_ARTAN)	0.855356	Solyc04g079830.2	Homeobox protein BEL1-like protein (AHRD V3.3 *** A0A2G2X0S6_CAPBA)
132	0.506619	TET6	0.561007	GSTU16	0.444225	ALEU	0.87151	Zm00001d027366	peroxisomal membrane protein homolog1	0.876189	Zm00001d028472	Far-red impaired responsive (FAR1) family protein	0.792754	Zm00001d048373	Carotenoid 910(9'10')-cleavage dioxygenase 1	0.84675	Zm00001d053845	Wound induced protein	0.830969	Solyc08g005220.4	Plastid lipid-associated protein chloroplastic-like (AHRD V3.3 *** A0A2K3PR63_TRIPR)	0.842689	Solyc04g082020.3	Zinc finger, DNL-type, Mitochondrial import protein TIM15 (AHRD V3.3 *** A0A2U1M1T5_ARTAN)	0.855312	Solyc10g051200.2	Cytochrome c biogenesis protein CCS1, chloroplastic (AHRD V3.3 *** A0A2G2YKV3_CAPAN)
133	0.506205	AT4G00880	0.559788	AT5G67370	0.443784	ELF4	0.871493	Zm00001d024499	Nuclear factor 1 A-type isoform 2	0.875964	Zm00001d011760	DNAJ heat shock N-terminal domain-containing protein	0.792676	Zm00001d030048	pfkB-like carbohydrate kinase family protein	0.846589	Zm00001d044925	CP12-1	0.830741	Solyc11g012700.2	Oligopeptide transporter (AHRD V3.3 *** A0A200RBP6_9MAGN)	0.842382	Solyc01g005420.2	C2 calcium-dependent membrane targeting (AHRD V3.3 *-* A0A2U1LLL4_ARTAN)	0.854712	Solyc03g059270.4	Zinc finger protein (AHRD V3.3 *** A0A200QA40_9MAGN)
134	0.506126	LECRK43	0.559315	CHX20	0.443014	KIC	0.870286	Zm00001d017726	Homeodomain-like superfamily protein	0.875929	Zm00001d027435	Homeobox-transcription factor 30	0.792637	Zm00001d039104	Protein CHUP1 chloroplastic	0.845971	Zm00001d017711	Phosphoribulokinase	0.829836	Solyc05g007070.2	Alpha-amylase (AHRD V3.3 *** A0A2G2YEB6_CAPAN)	0.842224	Solyc01g008850.3	Non-specific serine/threonine protein kinase (AHRD V3.3 *** A0A2G2XP60_CAPBA)	0.854461	Solyc04g079230.4	Patatin (AHRD V3.3 *-* A0A2G2X0P8_CAPBA)
135	0.505339	AT2G35050	0.558972	AT1G54520	0.442956	NUDT17	0.870138	Zm00001d003839	aspartate/glutamate/uridylate kinase family protein	0.875268	Zm00001d053066	NifU-like protein 2 chloroplastic	0.79259	Zm00001d021841	Chaperonin-like RbcX protein	0.845568	Zm00001d046887	NC domain-containing protein-related	0.829249	Solyc04g058150.3	Metallothionein-like protein (AHRD V3.3 *** A8DUB1_SOLLC)	0.841893	Solyc11g073020.3	Heavy metal transport/detoxification superfamily protein (AHRD V3.3 *** B6T8A4_MAIZE)	0.854418	Solyc07g064940.3	Thioredoxin-like protein, chloroplastic (AHRD V3.3 *** A0A2G2WFU8_CAPBA)
136	0.503969	AT4G38810	0.558018	AT1G03400	0.442776	CP12-2	0.870104	Zm00001d018030	Photosynthetic NDH subunit of subcomplex B 4 chloroplastic	0.875252	Zm00001d008226	Sialin	0.792538	Zm00001d037512	Haloacid dehalogenase-like hydrolase (HAD) superfamily protein	0.845167	Zm00001d016134	iron-sulfur protein1	0.82889	Solyc06g060110.3	Amino acid transporter 2	0.841775	Solyc01g102290.3	Low temperature and salt responsive protein (AHRD V3.3 *** Q8H9B8_SOLTU)	0.854399	Solyc05g013560.3	Serine-rich protein-like protein (AHRD V3.3 *-* Q9FKU6_ARATH)
137	0.50388	LEA14	0.556934	AT5G43260	0.442321	CRK18	0.869969	Zm00001d024676	RNA-binding (RRM/RBD/RNP motifs) family protein	0.875159	Zm00001d049048	Heat shock protein binding protein	0.792321	Zm00001d034857	Monothiol glutaredoxin-S14 chloroplastic	0.845024	Zm00001d005359	ATP-dependent protease Clp ATPase subunit	0.828816	Solyc06g009170.3	Epoxide hydrolase 2 (AHRD V3.3 *** B6T857_MAIZE)	0.841403	Solyc11g069570.2	Cytokinin riboside 5'-monophosphate phosphoribohydrolase (AHRD V3.3 *** A0A2G2YHS4_CAPAN)	0.854346	Solyc06g060640.1	Bifunctional inhibitor/lipid-transfer protein/seed storage 2S albumin superfamily protein (AHRD V3.3 *** A0A2U1PU47_ARTAN)
138	0.503679	AT4G15545	0.556527	PRK	0.442204	AT5G18490	0.869875	Zm00001d051429	high mobility group protein3	0.874068	Zm00001d016557	Ankyrin repeat family protein	0.791713	Zm00001d034107	cytochrome P450 family 81 subfamily D polypeptide 8	0.844949	Zm00001d010899	Os05g0140333 protein	0.828698	Solyc08g082310.3	RING/U-box superfamily protein (AHRD V3.3 *** F4KJ04_ARATH)	0.840879	Solyc03g078630.3	Polyubiquitin (AHRD V3.3 *-* A0A2G3B1S8_CAPCH)	0.854035	Solyc10g083350.2	Heme-binding-like protein, chloroplastic (AHRD V3.3 *** A0A1U8EAT6_CAPAN)
139	0.503436	AT2G42750	0.556365	AT5G38510	0.442087	ALA10	0.869799	Zm00001d048877	Probable LRR receptor-like serine/threonine-protein kinase	0.873901	Zm00001d002815	NAD(P)H-quinone oxidoreductase subunit M chloroplastic	0.791468	Zm00001d035115	multidrug and toxic compound extrusion1	0.844856	Zm00001d011789	Pentatricopeptide repeat-containing protein chloroplastic	0.82863	Solyc01g094890.4	Ferric reduction oxidase 2 (AHRD V3.3 *** A0A2G2W6D0_CAPBA)	0.840032	Solyc11g066590.2	Serine carboxypeptidase S28 family protein (AHRD V3.3 *** A0A2U1Q514_ARTAN)	0.853902	Solyc06g069030.3	Microbial collagenase (AHRD V3.3 *** AT1G18060.1)
140	0.503396	PIFI	0.556097	UGT72B2	0.441968	KNAT4	0.869492	Zm00001d044599	Nonphototropic hypocotyl 1	0.873252	Zm00001d048373	Carotenoid 910(9'10')-cleavage dioxygenase 1	0.791253	Zm00001d051611	Groundhog protein 7 [Source:UniProtKB/TrEMBL%3BAcc:B4G1R2]	0.843074	Zm00001d033267	PIL5	0.82834	Solyc01g106310.3	Unknown protein	0.840027	Solyc10g080920.2	Protein RADIALIS-like 2 (AHRD V3.3 *** A0A2G2VVI4_CAPBA)	0.853499	Solyc03g119150.4	Peptidylprolyl isomerase (AHRD V3.3 *** A0A2G3D014_CAPCH)
141	0.502877	KCS14, ...	0.556035	CSLB3, ...	0.441949	RLK5	0.869236	Zm00001d043168	MAR-binding filament-like protein 1-1 isoform 2	0.872754	Zm00001d051272	Ascorbate-specific transmembrane electron transporter 1	0.791222	Zm00001d016019	Protein disulfide isomerase-like 1-2	0.842155	Zm00001d005996	Photosystem I reaction center subunit V	0.828238	Solyc02g092210.1	Galactosyl transferase GMA12/MNN10 family protein (AHRD V3.3 *** A0A2U1NY56_ARTAN)	0.838223	Solyc12g056980.1	Ethylene-responsive transcription factor (AHRD V3.3 *-* A0A2G2ZQC4_CAPAN)	0.853451	Solyc03g116870.3	NAD(P)H dehydrogenase subunit 48 (AHRD V3.3 *** A0A0F7GZU3_9ROSI)
142	0.502766	FDH1	0.555258	AT1G64360	0.440814	AT5G52450	0.869174	Zm00001d002815	NAD(P)H-quinone oxidoreductase subunit M chloroplastic	0.872744	Zm00001d008816	ATP-dependent 6-phosphofructokinase 4 chloroplastic	0.790836	Zm00001d007394	Rubredoxin-like superfamily protein	0.842089	Zm00001d021672	Pyruvate phosphate dikinase regulatory protein 2	0.82821	Solyc04g074850.3	Ripening regulated protein DDTFR18	0.83811	Solyc01g095270.3	DUF2358 domain-containing protein (AHRD V3.3 *** A0A1Q3BPE1_CEPFO)	0.853379	Solyc01g108910.4	Maternal effect embryo arrest 14 (AHRD V3.3 *** AT2G15890.1)
143	0.502655	SRX	0.554914	MT2B	0.440713	RD21A	0.869008	Zm00001d009407	DUF1230 family protein	0.872736	Zm00001d010535	Riboflavin biosynthesis protein ribAB	0.790749	Zm00001d048802	Glycine-rich domain-containing protein 1	0.842075	Zm00001d000183	monosaccharide transporter4	0.827728	Solyc11g011920.2	Glutamate decarboxylase (AHRD V3.3 *** B1Q3F1_SOLLC)	0.837974	Solyc06g068500.3	Chaperone protein DnaJ (AHRD V3.3 *** A0A2G2WQF7_CAPBA)	0.853372	Solyc02g080600.1	Unknown protein
144	0.501886	AT1G67865	0.554403	AT1G33600	0.440044	AT3G27110	0.86881	Zm00001d003712	abscisic acid stress ripening3	0.872194	Zm00001d004310	phosphate transporter protein5	0.790676	Zm00001d022516	Stress responsive protein	0.841864	Zm00001d008962	Cupredoxin superfamily protein	0.827717	Solyc05g010030.4	Unknown protein	0.837734	Solyc04g015520.3	Remorin (AHRD V3.3 *** A0A200Q6K8_9MAGN)	0.853151	Solyc10g150145.1	Late embryogenesis abundant (LEA) hydroxyproline-rich glycoprotein family (AHRD V3.3 *** Q9SVC8_ARATH)
145	0.501657	AT5G39030	0.553624	HPR	0.439952	ANAC041	0.868804	Zm00001d029389	LOL3	0.872165	Zm00001d021881	Root border cell-specific protein	0.790637	Zm00001d031484	PsbP domain-containing protein 3 chloroplastic	0.84158	Zm00001d024148	Photosynthetic NDH subunit of subcomplex B 1 chloroplastic	0.827636	Solyc07g007790.3	Sucrose-phosphate synthase	0.837489	Solyc01g080510.3	Interactor of constitutive active ROPs protein (AHRD V3.3 *-* AT1G16520.1)	0.853034	Solyc12g094630.2	Low-density receptor-like protein (AHRD V3.3 *** Q8H0X5_ARATH)
146	0.501465	AT2G03500	0.553462	AT1G32160	0.439664	AT5G63710	0.868599	Zm00001d045740	Transmembrane amino acid transporter family protein	0.871526	Zm00001d025099	FPF1-like protein 1	0.790608	Zm00001d046971	Filamentation temperature-sensitive H 2A isoform 1%253B Filamentation temperature-sensitive H 2A isoform 2%253B Filamentation temperature-sensitive H 2A isoform 3	0.841267	Zm00001d037512	Haloacid dehalogenase-like hydrolase (HAD) superfamily protein	0.8262	Solyc04g014400.4	LOW QUALITY PROTEIN: LRR receptor-like serine/threonine-protein kinase GSO1 (AHRD V3.3 *** A0A1U8F7A0_CAPAN)	0.837439	Solyc05g051700.3	Iron-sulfur assembly protein IscA, chloroplastic (AHRD V3.3 *** A0A1U8GYV7_CAPAN)	0.852881	Solyc11g044450.3	DnaJ protein (AHRD V3.3 *** B6T720_MAIZE)
147	0.500883	GLK1	0.553316	AT4G32260	0.439086	LUX, ...	0.868406	Zm00001d042998	UPF0051 protein ABCI8 chloroplastic	0.871514	Zm00001d046628	3-oxoacyl-[acyl-carrier-protein] reductase chloroplastic	0.790498	Zm00001d024804	S-adenosyl-L-methionine-dependent methyltransferases superfamily protein	0.841107	Zm00001d019672	Type I inositol polyphosphate 5-phosphatase 2	0.825935	Solyc07g006410.1	Transmembrane protein (AHRD V3.3 *** AT4G16850.1)	0.837143	Solyc07g056540.3	Glycolate oxidase X92888	0.852342	Solyc06g011560.3	Transmembrane protein (AHRD V3.3 *** AT1G10660.4)
148	0.499588	AT2G29670	0.55306	AT3G47070	0.438959	HGO	0.868278	Zm00001d032353	blue-light receptor phototropin 2	0.87144	Zm00001d049171	Lipase/lipooxygenase PLAT/LH2 family protein	0.790389	Zm00001d053102	Tubulin alpha-6 chain	0.84079	Zm00001d034857	Monothiol glutaredoxin-S14 chloroplastic	0.824051	Solyc03g116490.1	Hypothetical protein (AHRD V3.3 *** AT1G15400.3)	0.83704	Solyc03g096380.3	Proline transporter 2	0.851917	Solyc08g083060.3	Metal-nicotianamine transporter YSL1 (AHRD V3.3 *** A0A2G3AD61_CAPAN)
149	0.499457	YLMG1-2	0.552547	AT4G28025	0.437926	AT5G49660	0.868033	Zm00001d031182	Homeobox-transcription factor 84	0.870924	Zm00001d015599	Cyclase family protein	0.790253	Zm00001d030623	Solute carrier family 40 member 3 chloroplastic	0.840614	Zm00001d047789	ATP synthase B chain	0.823432	Solyc05g008980.2	Protein kinase family protein (AHRD V3.3 *** A0A2U1MH78_ARTAN)	0.836978	Solyc10g080670.2	Transmembrane protein, putative (AHRD V3.3 *** A2Q5V9_MEDTR)	0.851708	Solyc07g056540.3	Glycolate oxidase X92888
150	0.499433	NPF5.7	0.552171	DHS2	0.437063	AT4G33980	0.867672	Zm00001d035543	Glycine-rich protein A3%253B Glycine/proline-rich family protein isoform 1%253B Glycine/proline-rich family protein isoform 2	0.870136	Zm00001d052760	Farnesylated protein 2%253B Farnesylated protein 2 isoform 1%253B Farnesylated protein 2 isoform 2	0.790096	Zm00001d003470	Probable plastid-lipid-associated protein 2 chloroplastic	0.840502	Zm00001d042526	Rhodanese/Cell cycle control phosphatase superfamily protein	0.823357	Solyc04g082060.4	F-box protein SKIP23-like (AHRD V3.3 *** A0A2I4DIK7_9ROSI)	0.836691	Solyc08g066800.4	Phospholipase D	0.85163	Solyc04g025290.4	Peptide chain release factor 2 (AHRD V3.3 *** A0A1U8EW46_CAPAN)
151	0.498725	AT1G64360	0.551811	AIR3	0.436139	AMT1-1	0.867642	Zm00001d014600	Putative uncharacterized protein [Source:UniProtKB/TrEMBL%3BAcc:B6TPR0]	0.870113	Zm00001d014919	Glycerate dehydrogenase HPR peroxisomal	0.790058	Zm00001d032272	Endoglucanase 20	0.840319	Zm00001d035634	ACT domain-containing protein ACR9	0.823202	Solyc03g082690.3	RING-type E3 ubiquitin transferase (AHRD V3.3 *** A0A2G2X7G1_CAPBA)	0.836132	Solyc04g012160.4	SNF1-related kinase	0.851583	Solyc06g053140.3	Rhodanese-like domain-containing protein 14, chloroplastic (AHRD V3.3 *** A0A2G2WIJ1_CAPBA)
152	0.498136	BLUS1	0.551025	AT5G58800	0.435896	APRR3	0.867506	Zm00001d048802	Glycine-rich domain-containing protein 1	0.870064	Zm00001d006833	Glyceraldehyde-3-phosphate dehydrogenase A	0.789715	Zm00001d040720	Polyketide cyclase/dehydrase and lipid transport superfamily protein	0.839984	Zm00001d053066	NifU-like protein 2 chloroplastic	0.823196	Solyc02g085600.1	Scarecrow-like protein 15 (AHRD V3.3 *** A0A2G3AAH7_CAPAN)	0.835896	Solyc05g018060.1	Unknown protein	0.850855	Solyc02g083570.3	Ubiquitin-conjugating enzyme (AHRD V3.3 *** A0A200RAU7_9MAGN)
153	0.497304	AT5G59540	0.550972	CTF2A, ...	0.435785	AT1G64360	0.867283	Zm00001d014349	NAD(P)H-quinone oxidoreductase subunit S chloroplastic	0.869789	Zm00001d008962	Cupredoxin superfamily protein	0.789554	Zm00001d019454	PGR5-like protein 1B chloroplastic	0.839715	Zm00001d029620	UDP-glycosyltransferase 74B1	0.823179	Solyc02g079250.4	Inositol monophosphatase family protein (3',5'-bisphosphate nucleotidase) (AHRD V3.3 *** A0A166NZV4_9PEZI)	0.83532	Solyc07g022900.4	Chlorophyll a-b binding protein, chloroplastic (AHRD V3.3 *** A0A2G2V6L4_CAPBA)	0.850702	Solyc06g009630.1	Calvin cycle protein cp12 chloroplastic-like (AHRD V3.3 *-* A0A2K3LA45_TRIPR)
154	0.496778	AT4G26530	0.550809	KCS14, ...	0.435124	CNGC4	0.86711	Zm00001d027573	Probable protein phosphatase 2C 48	0.869457	Zm00001d003477	cryptochrome2	0.789528	Zm00001d011826	NAD(P)H-quinone oxidoreductase subunit O chloroplastic	0.839609	Zm00001d043505	Histidine-containing phosphotransfer protein 4	0.823037	Solyc10g085620.2	Myb family transcription factor APL (AHRD V3.3 *** A0A1U8E9S3_CAPAN)	0.834129	Solyc08g082400.1	Chlororespiratory reduction31 (AHRD V3.3 *** A0A0F7GYA7_9ROSI)	0.850269	Solyc04g058150.3	Metallothionein-like protein (AHRD V3.3 *** A8DUB1_SOLLC)
155	0.495589	AT1G15170	0.548845	FMOGS-OX5	0.434705	BEH2	0.866966	Zm00001d008389	Sphingosine-1-phosphate lyase	0.869309	Zm00001d016893	Thioredoxin-like 2	0.789322	Zm00001d052760	Farnesylated protein 2%253B Farnesylated protein 2 isoform 1%253B Farnesylated protein 2 isoform 2	0.839541	Zm00001d005080	multidrug and toxic compound extrusion5	0.821968	Solyc01g108540.3	Alpha/beta-Hydrolases superfamily protein (AHRD V3.3 *** A0A2U1KC75_ARTAN)	0.834103	Solyc03g093690.3	Peptide methionine sulfoxide reductase (AHRD V3.3 *** A0A2G2X4W4_CAPBA)	0.850226	Solyc05g008950.4	Protein kinase family protein (AHRD V3.3 *-* A0A1P8BDK9_ARATH)
156	0.495577	STN7	0.548753	RCA	0.433417	CAT4	0.866958	Zm00001d028472	Far-red impaired responsive (FAR1) family protein	0.868914	Zm00001d014716	Delta-aminolevulinic acid dehydratase	0.789227	Zm00001d043045	Sec1/munc18-like (SM) proteins superfamily	0.839511	Zm00001d023559	Fructose-bisphosphate aldolase	0.820653	Solyc08g006460.3	RING/U-box superfamily protein (AHRD V3.3 *** A0A1P8BF19_ARATH)	0.834008	Solyc09g008920.3	Geranylgeranyl pyrophosphate synthase (AHRD V3.3 *** Q8LAW5_ARATH)	0.850207	Solyc03g119060.3	Divaricata
157	0.495167	RLM3	0.548211	CDSP32	0.432274	AT3G11280	0.866785	Zm00001d030127	Plastidal glycolate/glycerate translocator 1 chloroplastic	0.868654	Zm00001d031850	Protein PROTON GRADIENT REGULATION 5 chloroplastic	0.78888	Zm00001d038226	sugars will eventually be exported transporter1b	0.839115	Zm00001d045935	AT-hook motif nuclear-localized protein 29	0.820247	Solyc07g064020.4	21.7 kDa class VI heat shock protein (AHRD V3.3 *** A0A2G2WFJ0_CAPBA)	0.833303	Solyc08g008420.3	Mitochondrial pyruvate carrier (AHRD V3.3 *** A0A1U8GCA8_CAPAN)	0.849557	Solyc05g005860.3	WAT1-related protein (AHRD V3.3 *** K4BWB3_SOLLC)
158	0.494809	AT1G33340	0.547417	AMY2	0.431962	AT5G13720	0.866774	Zm00001d052760	Farnesylated protein 2%253B Farnesylated protein 2 isoform 1%253B Farnesylated protein 2 isoform 2	0.867864	Zm00001d035003	ferredoxin2	0.788461	Zm00001d032353	blue-light receptor phototropin 2	0.83899	Zm00001d053897	Ubiquitin-conjugating enzyme E2 29	0.820018	Solyc10g011660.3	Auxin-responsive GH3 family protein (AHRD V3.3 *** A0A2U1NZC8_ARTAN)	0.833179	Solyc09g059240.3	Cytochrome P450 (AHRD V3.3 *** A0A2U1Q1Z2_ARTAN)	0.84945	Solyc03g119080.4	Beta-mannosidase enzyme
159	0.494303	AT2G14080	0.546734	AT3G26580	0.43167	SCL15	0.86656	Zm00001d006833	Glyceraldehyde-3-phosphate dehydrogenase A	0.867789	Zm00001d048877	Probable LRR receptor-like serine/threonine-protein kinase	0.788263	Zm00001d043786	Protein PLASTID MOVEMENT IMPAIRED 2	0.838914	Zm00001d030762	Cytochrome P450 97B3 chloroplastic	0.819975	Solyc01g091690.3	S-adenosyl-L-methionine-dependent methyltransferases superfamily protein (AHRD V3.3 *** A0A2U1NM08_ARTAN)	0.832701	Solyc07g053010.3	Disease resistance protein (AHRD V3.3 *** A0A200QY03_9MAGN)	0.849366	Solyc02g070800.2	DUF561 domain-containing protein (AHRD V3.3 *** A0A1Q3DH97_CEPFO)
160	0.493815	AT4G16190	0.546637	AT1G55450	0.431625	UGT71B7	0.86621	Zm00001d040242	Nuclear transport factor 2 (NTF2) family protein	0.867475	Zm00001d024148	Photosynthetic NDH subunit of subcomplex B 1 chloroplastic	0.78826	Zm00001d027694	Solanesyl diphosphate synthase 2 chloroplastic	0.838803	Zm00001d045620	Plastocyanin major isoform chloroplastic	0.819923	Solyc02g086930.4	Homeobox-leucine zipper protein HAT5 (AHRD V3.3 *** A0A2G2XIE8_CAPBA)	0.83232	Solyc09g007240.3	2%2C3-bisphosphoglycerate-independent phosphoglycerate mutase (AHRD V3.3 *** AT3G53470.2)	0.849348	Solyc01g107020.4	Acyl-CoA N-acyltransferase (AHRD V3.3 *** A0A2U1MJU7_ARTAN)
161	0.493234	AT1G50020	0.546372	AMC3	0.430306	AT2G15580	0.86612	Zm00001d025401	abscisic acid stress ripening5	0.867121	Zm00001d024499	Nuclear factor 1 A-type isoform 2	0.78817	Zm00001d002503	ABC transporter C family member 9	0.838514	Zm00001d003931	ACR4	0.819787	Solyc08g008290.3	Unknown protein	0.831657	Solyc06g073615.1	Molybdopterin synthase catalytic subunit (AHRD V3.3 *** A0A2G3C6U0_CAPCH)	0.849325	Solyc07g043570.3	NAD(P)-linked oxidoreductase superfamily protein (AHRD V3.3 *** A0A2U1Q7S8_ARTAN)
162	0.493151	AT1G78140	0.546358	SPD1	0.430233	AT1G55450	0.865336	Zm00001d036831	E3 ubiquitin-protein ligase RGLG1	0.866921	Zm00001d049905	ABC transporter F family member 1	0.787962	Zm00001d004894	ribulose bisphosphate carboxylase small subunit2	0.838212	Zm00001d025470	smr (Small MutS Related) domain-containing protein	0.819382	Solyc01g094210.2	NAD(P)-binding Rossmann-fold superfamily protein (AHRD V3.3 *** A0A2U1PI64_ARTAN)	0.831435	Solyc02g081190.4	1-aminocyclopropane-1-carboxylate oxidase 4	0.84923	Solyc09g064720.3	Endo-1,31,4-beta-D-glucanase-like (AHRD V3.3 *** A0A2I4F2X5_9ROSI)
163	0.49295	AT2G36430	0.546091	HIPP21	0.429825	AT1G53560	0.865279	Zm00001d049048	Heat shock protein binding protein	0.866364	Zm00001d038894	Serine/threonine-protein kinase STN7 chloroplastic	0.787861	Zm00001d015929	GTP-binding protein TypA	0.838142	Zm00001d029965	Peptide methionine sulfoxide reductase	0.819302	Solyc06g069400.4	Isoaspartyl peptidase/L-asparaginase (AHRD V3.3 *** A0A1U8EDB4_CAPAN)	0.831111	Solyc02g091140.3	S-adenosyl-L-methionine-dependent methyltransferases superfamily protein (AHRD V3.3 *** A0A1P8BFJ6_ARATH)	0.848836	Solyc12g094620.3	Catalase
164	0.492487	ACD6	0.545094	FTSH5	0.429543	AIR3	0.864909	Zm00001d031220	14-dihydroxy-2-naphthoyl-CoA thioesterase 1	0.865926	Zm00001d007597	ABC family1	0.787773	Zm00001d015976	Probable lactoylglutathione lyase chloroplastic	0.837929	Zm00001d010314	inosine-uridine preferring nucleoside hydrolase family protein	0.819257	Solyc08g082130.3	Unknown protein	0.831001	Solyc08g082120.2	Methanol inducible protein (AHRD V3.3 *** D1MAX5_NICBE)	0.848761	Solyc09g083190.3	NAD(P)H dehydrogenase 18 (AHRD V3.3 *** A0A0F7CYQ9_9ROSI)
165	0.491923	CYP81F3	0.544872	NIFU2	0.42898	AT1G79510	0.864891	Zm00001d051908	OSIGBa0147B06.5 protein	0.865852	Zm00001d021416	Protein PLASTID MOVEMENT IMPAIRED 1	0.78764	Zm00001d024148	Photosynthetic NDH subunit of subcomplex B 1 chloroplastic	0.837921	Zm00001d035737	D-glycerate 3-kinase chloroplastic	0.819214	Solyc09g083060.4	RING-type E3 ubiquitin transferase (AHRD V3.3 *-* A0A2G2W155_CAPBA)	0.830807	Solyc05g013570.3	BTB/POZ domain-containing protein (AHRD V3.3 *** A0A2G2VN16_CAPBA)	0.847888	Solyc03g111610.3	Haloacid dehalogenase-like hydrolase domain-containing protein (AHRD V3.3 *** A0A2G3CCT0_CAPCH),Pfam:PF13419
166	0.491375	NPF8.1	0.544154	AT1G07280	0.428362	AT3G56060	0.864569	Zm00001d030762	Cytochrome P450 97B3 chloroplastic	0.865837	Zm00001d041969	Transcription initiation factor IIA subunit 2	0.787594	Zm00001d005080	multidrug and toxic compound extrusion5	0.837785	Zm00001d033985	Protein SPIRRIG	0.819095	Solyc12g011150.1	Unknown protein	0.830795	Solyc04g007780.3	Sn-1 protein (AHRD V3.3 *** Q42393_CAPAN)	0.847804	Solyc08g006780.3	Nucleoid-associated protein (AHRD V3.3 *** A0A1J3J8Y5_NOCCA)
167	0.491165	AT5G38510	0.543724	POT9	0.427656	FTRC	0.864322	Zm00001d015799	Putative uncharacterized protein [Source:UniProtKB/TrEMBL%3BAcc:B6SPK8]	0.865829	Zm00001d046568	knotted related homeobox2	0.787362	Zm00001d022420	Stress responsive protein	0.837401	Zm00001d000417	Photosystem Q(B) protein	0.818707	Solyc01g005680.4	Cytokinin riboside 5'-monophosphate phosphoribohydrolase (AHRD V3.3 *** A0A2I4FSE2_9ROSI)	0.830438	Solyc02g065280.3	Methylesterase 1 (AHRD V3.3 *** A0A2G3D300_CAPCH)	0.847437	Solyc04g078740.2	Subtilisin-like protease-like protein (AHRD V3.3 *** A0A2K3MUK4_TRIPR)
168	0.490734	AT5G14970	0.542952	AT1G53870, ...	0.427316	FRO3	0.86412	Zm00001d035916	UMP/CMP kinase1	0.865369	Zm00001d046743	Ribose-phosphate pyrophosphokinase	0.787107	Zm00001d053076	NAD kinase 2 chloroplastic	0.83727	Zm00001d007073	Serine carboxypeptidase-like 40	0.818644	Solyc06g054570.1	Monothiol glutaredoxin-S3-like (AHRD V3.3 *** A0A2G2Z9R0_CAPAN)	0.829556	Solyc01g006720.4	ABC transporter G family member 27 (AHRD V3.3 *** A0A2G2VCM9_CAPBA)	0.84727	Solyc12g036500.2	DUF1666 domain-containing protein (AHRD V3.3 *** A0A1Q3CZB6_CEPFO)
169	0.490471	CLPD	0.542687	BLUS1	0.426874	AT4G38540	0.864001	Zm00001d044604	Putative serine/threonine-protein kinase-like protein CCR3	0.864791	Zm00001d034857	Monothiol glutaredoxin-S14 chloroplastic	0.786601	Zm00001d037468	phosphate transporter4	0.837169	Zm00001d042050	Protein RETICULATA-RELATED 4 chloroplastic	0.818481	Solyc06g071810.1	Receptor-like protein kinase (AHRD V3.3 *** Q8LP72_TOBAC)	0.829285	Solyc06g076850.3	Tetratricopeptide repeat (TPR)-like superfamily protein (AHRD V3.3 *** A0A1P8AMQ5_ARATH)	0.8471	Solyc04g025040.1	RNA-binding protein FUS (AHRD V3.3 *** XP_004237241.1)
170	0.490288	PER29	0.542135	RD21A	0.426685	ACA10	0.863698	Zm00001d039118	Putative MYB DNA-binding domain superfamily protein%253B RADIALIS	0.864731	Zm00001d031899	malate dehydrogenase6	0.786537	Zm00001d009028	Triose phosphate/phosphate translocator%252C chloroplastic	0.836931	Zm00001d023707	Thioredoxin M-type%252C chloroplastic	0.818367	Solyc10g076540.1	Wall-associated receptor kinase-like 9 (AHRD V3.3 *-* A0A2G2VF42_CAPBA)	0.829264	Solyc03g007870.3	Heavy metal-associated isoprenylated plant protein 3-like (AHRD V3.3 *** A0A1U8G733_CAPAN)	0.847016	Solyc03g097610.3	Bidirectional sugar transporter SWEET (AHRD V3.3 *** M1D4D6_SOLTU)
171	0.489161	AT1G76360	0.541754	AT1G71500	0.426265	SPS1	0.863686	Zm00001d045575	Ferredoxin--NADP reductase leaf isozyme 1 chloroplastic	0.86428	Zm00001d002402	Plant intracellular Ras-group-related LRR protein 7	0.786454	Zm00001d027511	Catalase isozyme 2	0.836608	Zm00001d031850	Protein PROTON GRADIENT REGULATION 5 chloroplastic	0.818148	Solyc08g077300.3	UMP-CMP kinase (AHRD V3.3 *** A0A2G3AFB8_CAPAN),Pfam:PF00406	0.82915	Solyc02g087850.1	Glutaredoxin (AHRD V3.3 *** A0A200QSA1_9MAGN)	0.846852	Solyc10g012050.3	Mechanosensitive ion channel protein 1, mitochondrial (AHRD V3.3 *** A0A2G3BDL8_CAPCH)
172	0.488594	AT5G54940	0.541462	AT5G49660	0.426068	44806	0.863461	Zm00001d021416	Protein PLASTID MOVEMENT IMPAIRED 1	0.864069	Zm00001d007072	Uncharacterised protein family (UPF0114)	0.786171	Zm00001d048962	Leucine-rich receptor-like protein kinase family protein	0.836354	Zm00001d036950	Serine/threonine-protein phosphatase PP2A-5 catalytic subunit	0.817421	Solyc03g093830.3	Chaperone protein dnaJ-like (AHRD V3.3 *** Q6H3Y3_ORYSJ)	0.828821	Solyc12g056860.2	Transcription factor TGA7 (AHRD V3.3 *** A0A1U8F8B9_CAPAN)	0.846809	Solyc02g089650.3	Hypothetical protein (DUF1262) (AHRD V3.3 *** AT1G13520.1)
173	0.488593	CLH2	0.540504	AT4G29070	0.42593	AT3G16530	0.863416	Zm00001d050393	ATP-dependent Clp protease adapter protein CLPS1 chloroplastic	0.863861	Zm00001d033910	ADP glucose pyrophosphorylase large subunit leaf1	0.786071	Zm00001d011454	carbonic anhydrase6	0.836251	Zm00001d040570	Encodes alpha-helical IF (intermediate filament)-like protein.	0.816559	Solyc05g024235.1	Enoyl CoA hydratase-like protein (AHRD V3.3 *** Q8RUL6_ORYSJ)	0.828373	Solyc04g078640.3	Ethylene-responsive transcription factor RAP2-1 (AHRD V3.3 *** A0A1U8GBU2_CAPAN)	0.846429	Solyc08g006690.1	Plant invertase/pectin methylesterase inhibitor superfamily protein (AHRD V3.3 *** A0A2U1NV02_ARTAN)
174	0.488201	CBSCBSPB4	0.540184	FBP	0.425098	ATL2	0.863333	Zm00001d038226	sugars will eventually be exported transporter1b	0.863622	Zm00001d022242	PLASMODESMATA CALLOSE-BINDING PROTEIN 5	0.785663	Zm00001d016893	Thioredoxin-like 2	0.83579	Zm00001d015468	Zinc finger protein CONSTANS-LIKE 5	0.81529	Solyc01g109460.3	Polyol monosaccharide transporter 4	0.828274	Solyc02g068710.3	Sulfiredoxin (AHRD V3.3 *** D2KKL9_PEA)	0.846424	Solyc03g112320.4	Ferric reduction oxidase 8, mitochondrial (AHRD V3.3 *** A0A2I4E3B3_9ROSI)
175	0.487837	NIA2	0.540042	CRK19	0.424876	AT1G55000	0.863318	Zm00001d004310	phosphate transporter protein5	0.863306	Zm00001d029519	Cytochrome P450 99A2	0.785567	Zm00001d035212	Chloroplast stem-loop binding protein of 41 kDa b chloroplastic	0.83576	Zm00001d042049	Ferredoxin	0.814951	Solyc04g007490.3	Disease resistance protein (AHRD V3.3 *** A0A2U1N8H9_ARTAN)	0.827594	Solyc09g020110.3	T2-type RNase (AHRD V3.3 *** A0AQW5_SOLLC)	0.846368	Solyc09g010440.3	Actin-depolymerizing factor (AHRD V3.3 *** Q1EMP8_PLAMJ)
176	0.486858	AIH	0.539958	AT1G77930	0.424739	CHUP1	0.863317	Zm00001d034857	Monothiol glutaredoxin-S14 chloroplastic	0.863232	Zm00001d005996	Photosystem I reaction center subunit V	0.785219	Zm00001d039745	Protein phosphatase 2C	0.835698	Zm00001d044156	cytochrome P450 family 72 subfamily A polypeptide 8	0.814716	Solyc07g053410.4	TCP transcription factor 10	0.826754	Solyc03g031990.4	Auxin efflux carrier (AHRD V3.3 *-* A0A2U1MR93_ARTAN)	0.846258	Solyc11g069570.2	Cytokinin riboside 5'-monophosphate phosphoribohydrolase (AHRD V3.3 *** A0A2G2YHS4_CAPAN)
177	0.486851	CRK18	0.539051	AT2G27290	0.424716	AT2G39360	0.862931	Zm00001d003615	T-complex protein 11	0.862787	Zm00001d028432	Nuclear transcription factor Y subunit C-1	0.785193	Zm00001d013331	GATA transcription factor 25	0.83556	Zm00001d014600	Putative uncharacterized protein [Source:UniProtKB/TrEMBL%3BAcc:B6TPR0]	0.814701	Solyc04g071900.4	Peroxidase (AHRD V3.3 *** K4BTH7_SOLLC)	0.826429	Solyc09g061440.4	Hypothetical protein (AHRD V3.3 *-* AT4G13200.1)	0.846119	Solyc12g088840.1	EF-hand domain (AHRD V3.3 *** A0A200QZB4_9MAGN)
178	0.486837	FBP	0.539026	PFK1	0.424512	AT4G20830	0.862723	Zm00001d030191	Homeobox-leucine zipper protein HAT3	0.862318	Zm00001d003195	Salt tolerance-like protein	0.784855	Zm00001d037079	Glutathione peroxidase	0.835327	Zm00001d035003	ferredoxin2	0.814651	Solyc04g054260.4	Cytochrome p450 (AHRD V3.3 *** A0A2K3NDQ9_TRIPR)	0.826212	Solyc02g036350.3	1-aminocyclopropane-1-carboxylate oxidase EF501822	0.84577	Solyc06g005330.3	R2R3MYB transcription factor 59
179	0.486759	RPP13L4	0.538831	CYP72A13	0.42446	ML2	0.862363	Zm00001d000028	hydroxyproline-rich glycoprotein family protein	0.862297	Zm00001d035543	Glycine-rich protein A3%253B Glycine/proline-rich family protein isoform 1%253B Glycine/proline-rich family protein isoform 2	0.78458	Zm00001d006520	PDK regulatory protein1	0.835282	Zm00001d022274	pyruvate orthophosphate dikinase4	0.81458	Solyc00g500136.1	Photosystem II CP43 reaction center protein (AHRD V3.3 *** A0A078EKT7_BRANA)	0.825185	Solyc02g085760.2	Rhomboid domain-containing protein (AHRD V3.3 *** A0A1Q3C608_CEPFO)	0.845687	Solyc09g066150.2	Cytochrome P450 (AHRD V3.3 *** A0A200Q4A2_9MAGN)
180	0.48543	AMY2	0.538471	ATHM2	0.424438	KING1	0.862317	Zm00001d018895	HNH endonuclease	0.862182	Zm00001d044099	carbonic anhydrase1	0.784162	Zm00001d044310	Putative peptidase C48 domain family protein	0.834943	Zm00001d007072	Uncharacterised protein family (UPF0114)	0.813687	Solyc12g019060.2	Ankyrin repeat-containing protein (AHRD V3.3 *** A0A1U8F3K5_CAPAN)	0.824905	Solyc01g102710.2	Leucine-rich repeat receptor-like protein kinase 1 (AHRD V3.3 *** A0A1P8SF01_NICBE)	0.845668	Solyc06g075660.4	MYB transcription factor (AHRD V3.3 *-* B4FPU3_MAIZE)
181	0.485194	CXXS1	0.538391	ACD6	0.424296	UGT85A5	0.862207	Zm00001d035081	Beta-carotene isomerase D27 chloroplastic	0.862146	Zm00001d015976	Probable lactoylglutathione lyase chloroplastic	0.783739	Zm00001d002130	Protein kinase superfamily protein	0.834732	Zm00001d036521	photosystemI1	0.812884	Solyc03g112210.1	Unknown protein	0.823534	Solyc03g115820.3	Ribulose-phosphate 3-epimerase-like (AHRD V3.3 *** A0A200QP25_9MAGN)	0.845603	Solyc05g006440.4	Transmembrane protein (AHRD V3.3 *** AT3G17930.1)
182	0.484732	AT5G40060	0.538098	FDH1	0.42422	PPH	0.861843	Zm00001d045205	F-box protein	0.861811	Zm00001d012635	Vps51/Vps67 family (components of vesicular transport) protein	0.783322	Zm00001d038252	potassium channel2	0.834712	Zm00001d007687	Tropinone reductase homolog	0.812702	Solyc05g008105.1	Hydroxyproline-rich glycoprotein family protein (AHRD V3.3 --* AT1G23040.3)	0.822256	Solyc05g024457.1	Unknown protein	0.84555	Solyc11g067060.3	Protein-tyrosine phosphatase (AHRD V3.3 *** Q67YE7_ARATH)
183	0.484127	UGT84A3	0.537945	ARASP	0.424157	GT-2	0.861619	Zm00001d018200	SAUR12-auxin-responsive SAUR family member	0.861648	Zm00001d016134	iron-sulfur protein1	0.783023	Zm00001d015569	Vacuolar H+-translocating inorganic pyrophosphatase	0.83466	Zm00001d034249	Leucine carboxyl methyltransferase	0.812283	Solyc09g010800.5.1	Metallothionein-like protein type 2 (AHRD V3.3 *** A0A2G2VXD7_CAPBA)	0.821953	Solyc03g113620.3	Transcription factor MYB1R1 (AHRD V3.3 *** A0A2G2WRC4_CAPBA)	0.844757	Solyc11g012700.2	Oligopeptide transporter (AHRD V3.3 *** A0A200RBP6_9MAGN)
184	0.483995	BAM3	0.537647	NPF8.1	0.424116	WAKL14	0.861368	Zm00001d016134	iron-sulfur protein1	0.861544	Zm00001d015468	Zinc finger protein CONSTANS-LIKE 5	0.783001	Zm00001d012083	Thioredoxin F-type chloroplastic	0.834599	Zm00001d026437	alpha/beta-Hydrolases superfamily protein	0.812042	Solyc04g076200.3	Adenine nucleotide alpha hydrolases-like superfamily protein (AHRD V3.3 *** Q84TF6_ARATH)	0.82188	Solyc02g069030.3	Phloem protein 2-like protein (AHRD V3.3 *** A0A2U1PTN1_ARTAN)	0.844298	Solyc01g087680.4	UPF0114 domain-containing protein (AHRD V3.3 *** A0A1Q3BUG9_CEPFO)
185	0.483839	FTSH5	0.537646	AT2G14910	0.423843	AT4G13270	0.860916	Zm00001d035212	Chloroplast stem-loop binding protein of 41 kDa b chloroplastic	0.861335	Zm00001d009763	calcium exchanger1	0.782872	Zm00001d027322	Protein WEAK CHLOROPLAST MOVEMENT UNDER BLUE LIGHT 1	0.833467	Zm00001d003477	cryptochrome2	0.811955	Solyc00g500206.1	Photosystem II CP43 reaction center protein (AHRD V3.3 *** A0A078EKT7_BRANA)	0.820932	Solyc04g079320.4	Uroporphyrinogen-III synthase, chloroplastic (AHRD V3.3 *** A0A2G2ZRP3_CAPAN)	0.844253	Solyc09g005020.1	Hypothetical protein (DUF688) (AHRD V3.3 *** AT3G51760.4)
186	0.483786	AT1G06650	0.537416	AT2G42750	0.42333	SULTR2;2	0.860853	Zm00001d016285	Protein kinase family protein with leucine-rich repeat domain	0.861224	Zm00001d045740	Transmembrane amino acid transporter family protein	0.782801	Zm00001d010172	Fructose-16-bisphosphatase cytosolic	0.833318	Zm00001d000071	Protein NRT1/ PTR FAMILY 8.3	0.811228	Solyc01g098110.4	Acyltransferase-like protein, chloroplastic (AHRD V3.3 *** A0A2G3BTU6_CAPCH)	0.820887	Solyc04g081460.2	F-box protein (AHRD V3.3 *-* XP_012084459.1)	0.844225	Solyc03g113620.3	Transcription factor MYB1R1 (AHRD V3.3 *** A0A2G2WRC4_CAPBA)
187	0.483719	RPP5	0.537269	PAO	0.423263	AT5G35735	0.860843	Zm00001d031423	Zinc finger A20 and AN1 domain-containing stress-associated protein 5	0.861026	Zm00001d045491	SPX domain-containing membrane protein	0.782593	Zm00001d043267	Probable 1-acyl-sn-glycerol-3-phosphate acyltransferase 4	0.832982	Zm00001d008645	Lectin-like protein	0.810944	Solyc01g007220.4	Late embryogenesis abundant (LEA) hydroxyproline-rich glycoprotein family (AHRD V3.3 *** Q9SVC8_ARATH)	0.820488	Solyc04g054260.4	Cytochrome p450 (AHRD V3.3 *** A0A2K3NDQ9_TRIPR)	0.844213	Solyc07g022900.4	Chlorophyll a-b binding protein, chloroplastic (AHRD V3.3 *** A0A2G2V6L4_CAPBA)
188	0.483397	RSH3	0.536928	AT5G58570	0.42304	D14	0.86009	Zm00001d033910	ADP glucose pyrophosphorylase large subunit leaf1	0.860922	Zm00001d013810	multidrug and toxic compound extrusion2	0.782185	Zm00001d051865	C2H2-type zinc finger family protein	0.832978	Zm00001d051225	Putative GEM-like protein 8	0.81035	Solyc08g076180.3	Cystic fibrosis transmembrane conductance regulator (AHRD V3.3 *** AT2G35585.1)	0.819923	Solyc05g006920.4	Protein NRT1/ PTR FAMILY 2.13 (AHRD V3.3 *** A0A1U8EVJ4_CAPAN)	0.844202	Solyc07g056490.4	Glutathione S-transferase-like protein (AHRD V3.3 *** A0A2K3N2T5_TRIPR)
[truncated: 12 more rows]

## Sheet: Table S4
Supplementary Table S4. Simultaneously positive co-expressed genes to SWEETs and SUC/SUTs in Arabidopsis, tomato and maize
Arabidopsis						Maize					Tomato
Rank	Gene ID	Annotation	Coefficient			Rank	Gene ID	Annotation	Coefficient		Rank	Gene ID	Annotation	Coefficient
[truncated: 141 more rows]

## Sheet: Table S5
Supplementary Table S5. Genes in photosynthesis systems simultaneously co-expressed to SWEETs and SUC/SUTs
[truncated: 37 more rows]

[truncated: 8 more sheets: Table S6, Top 200 negatively co-expressed, Common negatively co-expressed , Table S7, Table S8, Table S9, Table S10, Table S11]
